# Supplementary material for: Gibbons aren’t singing in the rain: presence and amount of rainfall influences ape calling behavior in Sabah, Malaysia
Source: Sci Rep. 2020 Jan 28;10:1282. doi: 10.1038/s41598-020-57976-x (PMC6987162; doi:10.1038/s41598-020-57976-x)
Supplement: Supplementary file 1 — Supporting Information. [file 41598_2020_57976_MOESM1_ESM.r]

### R code for recreating analyses for Clink et al. 2019

## Load required libraries
library(plyr)
library(lme4)
library(bbmle)
library(stringr)
library(dplyr)
library(MuMIn)
library(ggplot2)
library(sp)
library(gstat)
library(cowplot)
library(sjPlot)

# Model selection with calling events as outcome variable

# Read in required data
danum.weather.df <- 
  read.csv("/Volumes/Dena Clink Toshiba 3 TB/GibbonsArentSingingintheRainSubmission /danum.weather.df.csv")


# Scale the continous predictor variables for use in the models
danum.weather.df[,7:16] <- scale(danum.weather.df[,7:16])

# Refactor call.type to include "none" as a factor level and replace NA with "none"
levels <- levels(danum.weather.df$call.type)
levels[length(levels) + 1] <- "none"
danum.weather.df$call.type <- factor(danum.weather.df$call.type, levels = levels)
danum.weather.df$call.type[is.na(danum.weather.df$call.type)] <- 'none'

# Aggregate by recorder and date to get calling events per day
danum.weather.df.agg <-  aggregate(danum.weather.df, 
                                   list(date = danum.weather.df$date, 
                                        recorder=danum.weather.df$recorder,
                                        night.rain=danum.weather.df$night.rain,
                                        call.type= danum.weather.df$call.type), FUN=mean)


# Convert binary night rain variable to factor
danum.weather.df.agg$night.rain <- as.factor(danum.weather.df.agg$night.rain )

# Convert calling events to a binary presence/absence  
danum.weather.df.agg$bin.detections <- as.factor(ifelse(danum.weather.df.agg$n.detections == 0, 0, 1))

# Subset misclassification
danum.weather.df.agg <- subset(danum.weather.df.agg, c(recorder !='S18' & date !=20180401))

# Subset so that focus only on male solos 
danum.weather.df.agg.solo <- droplevels(subset(danum.weather.df.agg,call.type != 'duet'))

# Model selection for male solo events
m.solo.intercept <- glmer(bin.detections ~ (1|recorder),data=danum.weather.df.agg.solo, family = "binomial")
m.solo.1 <- glmer(bin.detections ~ night.rain + (1|recorder),data=danum.weather.df.agg.solo, family = "binomial")
m.solo.2 <- glmer(bin.detections ~ humidity + (1|recorder),data=danum.weather.df.agg.solo, family = "binomial")
m.solo.3 <- glmer(bin.detections ~ temp + (1|recorder),data=danum.weather.df.agg.solo, family = "binomial")
m.solo.4 <- glmer(bin.detections ~ tmin + (1|recorder),data=danum.weather.df.agg.solo, family = "binomial")
m.solo.5 <- glmer(bin.detections ~ precip.day.before + (1|recorder),data=danum.weather.df.agg.solo, family = "binomial")
m.solo.6 <- glmer(bin.detections ~ night.rain  + precip.day.before+ (1|recorder),data=danum.weather.df.agg.solo, family = "binomial")
m.solo.7 <- glmer(bin.detections ~ night.rain  + precip.day.before+ tmin+ (1|recorder),data=danum.weather.df.agg.solo, family = "binomial")
m.solo.8 <- glmer(bin.detections ~ temp+ tmin  + humidity + precip.day.before + night.rain +
                           (1|recorder),data=danum.weather.df.agg.solo, family = "binomial")

# Rank models based on AIC
AICctab(m.solo.intercept,m.solo.1,m.solo.2, m.solo.3, m.solo.4, m.solo.5, m.solo.6, m.solo.7, m.solo.8, 
        weights=T,delta=T)

# Check coefficient plot for top model
coefplot::coefplot(m.solo.5,intercept=F)

# Calculate marginal and conditional variance explained by the top model
MuMIn::r.squaredGLMM(m.solo.5)

# Get summary of coefficient estimates
summary(m.solo.5)


# Subset so that focus only on duets
danum.weather.df.agg.duet <- droplevels(subset(danum.weather.df.agg,call.type != 'solo'))

# Model selection for gibbon calling events
m.duet.intercept <- glmer(bin.detections ~  (1|recorder),data=danum.weather.df.agg.duet, family = "binomial")
m.duet.1 <- glmer(bin.detections ~ night.rain + (1|recorder),data=danum.weather.df.agg.duet, family = "binomial")
m.duet.2 <- glmer(bin.detections ~ humidity + (1|recorder),data=danum.weather.df.agg.duet, family = "binomial")
m.duet.3 <- glmer(bin.detections ~ temp + (1|recorder),data=danum.weather.df.agg.duet, family = "binomial")
m.duet.4 <- glmer(bin.detections ~ tmin + (1|recorder),data=danum.weather.df.agg.duet, family = "binomial")
m.duet.5 <- glmer(bin.detections ~ precip.day.before + (1|recorder),data=danum.weather.df.agg.duet, family = "binomial")
m.duet.6 <- glmer(bin.detections ~ night.rain  + precip.day.before+ (1|recorder),data=danum.weather.df.agg.duet, family = "binomial")
m.duet.7 <- glmer(bin.detections ~ night.rain  + precip.day.before+ tmin+ (1|recorder),data=danum.weather.df.agg.duet, family = "binomial")
m.duet.8 <- glmer(bin.detections ~ temp+ tmin  + humidity + precip.day.before + night.rain +
                     (1|recorder),data=danum.weather.df.agg.duet, family = "binomial")


# Rank models based on AIC
AICctab(m.duet.intercept,m.duet.1,m.duet.2, m.duet.3, m.duet.4, m.duet.5, m.duet.6, m.duet.7, m.duet.8,
        weights=T,delta=T)

# Calculate marginal and conditional variance explained by the top model
MuMIn::r.squaredGLMM(m.duet.6)


# Model selection with calling time relative to dawn as outcome variable

# Read in required data
danum.weather.df.time.start <- 
  read.csv("/Volumes/Dena Clink Toshiba 3 TB/GibbonsArentSingingintheRainSubmission /danum.weather.df.time.start.csv")


# Remove index column
danum.weather.df.time.start <- danum.weather.df.time.start[,2:ncol(danum.weather.df.time.start)]

# Create new column for gibbon calling start time
danum.weather.df.time.start$gibbon.call.hour <- as.numeric(str_split_fixed(danum.weather.df.time.start$time.start,pattern = ':',n=2)[,1])

# Function to calculate time between rain event and gibbon calling event
time.since.rain <- list()
for(a in 1:nrow(danum.weather.df.time.start)){
  temp.df <-danum.weather.df.time.start[a,]
  
  if(temp.df$rain.day.before.time != 0){
  day.before.difference <- (temp.df$gibbon.call.hour) + (24-temp.df$rain.day.before.time)   
  print(day.before.difference)
  } else {
    day.before.difference <-0
    print(day.before.difference)
  }
  
  if(temp.df$rain.day.of.time != 0){
  day.of.difference <- temp.df$gibbon.call.hour - temp.df$rain.day.of.time  
  print(day.of.difference)} else {
    day.of.difference <-0
    print(day.of.difference)
  }
  
  if(day.of.difference > 0){
    time.since.rain[[a]] <- day.of.difference
  } else {
    time.since.rain[[a]] <- day.before.difference
  }
}

# Add new column to the dataframe
danum.weather.df.time.start$time.since.rain <- unlist(time.since.rain)

# Convert date to factor
danum.weather.df.time.start$date <- as.factor(danum.weather.df.time.start$date)

# Subset so that only solos are included 
danum.weather.df.solo.start <- droplevels(subset(danum.weather.df.time.start,call.type=="solo"))

# Subset misclassifications
danum.weather.df.solo.start <- subset(danum.weather.df.solo.start, c(recorder !='S18' & date !=20180401))

# Scale the continuous predictors and the outcome variable
danum.weather.df.solo.start[,c(8:17)] <- scale(danum.weather.df.solo.start[,c(8:17)])

# Convert night rain to factor 
danum.weather.df.solo.start$night.rain <- as.factor(danum.weather.df.solo.start$night.rain)

# Model for solo timing relative to dawn
m.solo.timing.intercept <- lmer(minutes.til.dawn ~ (1|recorder/date),data=danum.weather.df.solo.start, REML = F)
m.solo.timing.1 <- lmer(minutes.til.dawn ~ night.rain + (1|recorder/date),data=danum.weather.df.solo.start, REML = F)
m.solo.timing.2 <- lmer(minutes.til.dawn ~ humidity + (1|recorder),data=danum.weather.df.solo.start, REML = F)
m.solo.timing.3 <- lmer(minutes.til.dawn ~ temp + (1|recorder),data=danum.weather.df.solo.start, REML = F)
m.solo.timing.4 <- lmer(minutes.til.dawn ~ tmin + (1|recorder),data=danum.weather.df.solo.start, REML = F)
m.solo.timing.5 <- lmer(minutes.til.dawn ~ precip.day.before + (1|recorder),data=danum.weather.df.solo.start, REML = F)
m.solo.timing.6 <- lmer(minutes.til.dawn ~ lunar.vals + (1|recorder),data=danum.weather.df.solo.start, REML = F)
m.solo.timing.7 <- lmer(minutes.til.dawn ~ time.since.rain  + (1|recorder),data=danum.weather.df.solo.start, REML = F)
m.solo.timing.8 <- lmer(minutes.til.dawn ~ night.rain  + precip.day.before+ (1|recorder),data=danum.weather.df.solo.start, REML = F)
m.solo.timing.9 <- lmer(minutes.til.dawn ~ night.rain  + precip.day.before+ tmin+ (1|recorder),data=danum.weather.df.solo.start, REML = F)
m.solo.timing.10 <- lmer(minutes.til.dawn ~ night.rain  +  tmin+ (1|recorder),data=danum.weather.df.solo.start, REML = F)
m.solo.timing.11 <- lmer(minutes.til.dawn ~ temp+ tmin  + humidity + precip.day.before + night.rain +lunar.vals+
                           (1|recorder),data=danum.weather.df.solo.start, REML = F)


# Rank models based on AIC
AICctab(m.solo.timing.intercept,m.solo.timing.1,m.solo.timing.2,m.solo.timing.3,m.solo.timing.4, m.solo.timing.5,m.solo.timing.6,m.solo.timing.7, m.solo.timing.8,
        m.solo.timing.9,m.solo.timing.10, weights=T) #

# Calculate marginal and conditional variance explained by the top model
MuMIn::r.squaredGLMM(m.solo.timing.8)

# Subset so that only duets are included 
danum.weather.df.duet.start <- droplevels(subset(danum.weather.df.time.start,call.type=="duet"))

# Scale the continuous predictors and the outcome variable
danum.weather.df.duet.start$minutes.til.dawn <- scale(as.numeric(danum.weather.df.duet.start$minutes.til.dawn))
danum.weather.df.duet.start[,c(8:17)] <- scale(danum.weather.df.duet.start[,c(8:17)])

# Convert night rain to factor 
danum.weather.df.duet.start$night.rain <- as.factor(danum.weather.df.duet.start$night.rain)

# Model for duet timing relative to dawn
m.duet.timing.intercept <- lmer(minutes.til.dawn ~ (1|recorder/date),data=danum.weather.df.duet.start, REML = F)
m.duet.timing.1 <- lmer(minutes.til.dawn ~ night.rain + (1|recorder/date),data=danum.weather.df.duet.start, REML = F)
m.duet.timing.2 <- lmer(minutes.til.dawn ~ humidity + (1|recorder),data=danum.weather.df.duet.start, REML = F)
m.duet.timing.3 <- lmer(minutes.til.dawn ~ temp + (1|recorder),data=danum.weather.df.duet.start, REML = F)
m.duet.timing.4 <- lmer(minutes.til.dawn ~ tmin + (1|recorder),data=danum.weather.df.duet.start, REML = F)
m.duet.timing.5 <- lmer(minutes.til.dawn ~ precip.day.before + (1|recorder),data=danum.weather.df.duet.start, REML = F)
m.duet.timing.6 <- lmer(minutes.til.dawn ~ lunar.vals + (1|recorder),data=danum.weather.df.duet.start, REML = F)
m.duet.timing.7 <- lmer(minutes.til.dawn ~ time.since.rain  + (1|recorder),data=danum.weather.df.duet.start, REML = F)
m.duet.timing.8 <- lmer(minutes.til.dawn ~ night.rain  + precip.day.before+ (1|recorder),data=danum.weather.df.duet.start, REML = F)
m.duet.timing.9 <- lmer(minutes.til.dawn ~ night.rain  + precip.day.before+ tmin+ (1|recorder),data=danum.weather.df.duet.start, REML = F)
m.duet.timing.10 <- lmer(minutes.til.dawn ~ precip.day.before  +  humidity+ (1|recorder),data=danum.weather.df.duet.start, REML = F)
m.duet.timing.11 <- lmer(minutes.til.dawn ~ temp+ tmin  + humidity + precip.day.before + night.rain +lunar.vals+
                           (1|recorder),data=danum.weather.df.duet.start, REML = F)

# Rank models based on AIC
AICctab(m.duet.timing.intercept,m.duet.timing.1,m.duet.timing.2,m.duet.timing.3, m.duet.timing.5,m.duet.timing.6,m.duet.timing.7, m.duet.timing.8,
        m.duet.timing.9,m.duet.timing.10, weights=T) #

# Calculate marginal and conditional variance explained by the top model
MuMIn::r.squaredGLMM(m.duet.timing.2)

# Figure 2. Coefficient estimates (including 95% confidence intervals) for top models 

# Identify top models for each outcome variable
model1 <- m.solo.5
model2 <- m.duet.6
model3 <- m.solo.timing.8
model4 <- m.duet.timing.2


# Put model estimates into temporary data.frames:
model1Frame <- data.frame(Variable = rownames(summary(model1)$coef),
                          Coefficient = summary(model1)$coef[, 1],
                          SE = summary(model1)$coef[, 2],
                          modelName = "Gibbon Solo Events")
model2Frame <- data.frame(Variable = rownames(summary(model2)$coef),
                          Coefficient = summary(model2)$coef[, 1],
                          SE = summary(model2)$coef[, 2],
                          modelName = "Gibbon Duet Events")
model3Frame <- data.frame(Variable = rownames(summary(model3)$coef),
                          Coefficient = summary(model3)$coef[, 1],
                          SE = summary(model3)$coef[, 2],
                          modelName = "Male Solo Start Time")
model4Frame <- data.frame(Variable = rownames(summary(model4)$coef),
                          Coefficient = summary(model4)$coef[, 1],
                          SE = summary(model4)$coef[, 2],
                          modelName = "Duet Start Time")

# Combine these data.frames
allModelFrame <- data.frame(rbind(model1Frame[2,],model2Frame[2:3,],model3Frame[2:3,],model4Frame[2,]))  

# Specify the width of your confidence intervals
interval1 <- -qnorm((1-0.95)/2)  # 95% multiplier

# Plot
CombCoefPlot <- ggplot(allModelFrame, aes(colour = modelName))
CombCoefPlot <- CombCoefPlot + geom_hline(yintercept = 0, colour = gray(1/2), lty = 2)
CombCoefPlot <- CombCoefPlot + geom_pointrange(aes(x = Variable, y = Coefficient, ymin = Coefficient - SE*interval1,
                                 ymax = Coefficient + SE*interval1,shape=modelName),
                             lwd = 1/2, position = position_dodge(width = 1/2), fill = "WHITE")
CombCoefPlot <- CombCoefPlot + coord_flip() + theme_bw()+ theme(legend.title=element_blank())+ xlab("")
CombCoefPlot <- CombCoefPlot + ggtitle("") + ylab("Coefficient Estimate")+theme(axis.title.x=element_text(size=10,face="bold")) +theme(axis.text=element_text(size=10,face="bold")) + theme(legend.text=element_text(size=10,face="bold"))
CombCoefPlot <- CombCoefPlot + scale_x_discrete(labels=c("Rain previous day \n (mm) ","Rain Night Before \n (Binary)", "Humidity"))+ theme(panel.grid.major = element_blank(), panel.grid.minor = element_blank(),
                                                                                                             panel.background = element_blank(), axis.line = element_line(colour = "black"))
CombCoefPlot <- CombCoefPlot+ scale_color_manual(values=c("blue", "black","red","darkgray")) 

print(CombCoefPlot) 

# Table 2. AIC Comparisons Table
solo.bin.det <-AICctab(m.solo.intercept,m.solo.1,m.solo.2, m.solo.3, m.solo.4, m.solo.5, m.solo.6, m.solo.7, m.solo.8, 
                        weights = TRUE, delta = TRUE,logLik=TRUE,base=T)
class(solo.bin.det) <- "data.frame"
write.csv(solo.bin.det,"solo.bin.detec.csv")

duet.bin.det <-AICctab(m.duet.intercept,m.duet.1,m.duet.2, m.duet.3, m.duet.4, m.duet.5, m.duet.6, m.duet.7, m.duet.8,
                      weights = TRUE, delta = TRUE,logLik=TRUE,base=T)
class(duet.bin.det) <- "data.frame"
write.csv(duet.bin.det,"duet.bin.detec.csv")

solo.det <-AICctab(m.solo.timing.intercept,m.solo.timing.1,m.solo.timing.2,m.solo.timing.3,m.solo.timing.4, m.solo.timing.5,m.solo.timing.6,m.solo.timing.7, m.solo.timing.8,
                   m.solo.timing.9,m.solo.timing.10, m.solo.timing.11, weights=T, delta = TRUE,logLik=TRUE,base=T)
class(solo.det) <- "data.frame"
write.csv(solo.det,"solo.detec.csv")

duet.det <-AICctab(m.duet.timing.intercept,m.duet.timing.1,m.duet.timing.2,m.duet.timing.3,m.duet.timing.4, m.duet.timing.5,m.duet.timing.6,m.duet.timing.7, m.duet.timing.8,
                   m.duet.timing.9,m.duet.timing.10,m.duet.timing.11, weights = TRUE, delta = TRUE,logLik=TRUE,base=T)
class(duet.det) <- "data.frame"
write.csv(duet.det,"duet.detec.csv")


# Figure 3. Conditional modes and call density plot

# Conditional modes plot for top model for gibbon calling events
plot_ran_effects <- sjp.glmer(m.solo.5,type='re')

modelranefFrame <- data.frame(Variable = rownames(plot_ran_effects$data),
                              Coefficient = (plot_ran_effects$data$estimate+0.1),
                              ymin=(plot_ran_effects$data$conf.low),
                              ymax=(plot_ran_effects$data$conf.high),
                              modelName = "Solo Events")

# Plot
ranefPlot1 <- ggplot(modelranefFrame, aes(colour = modelName))+ ylim(0,3)
ranefPlot1 <- ranefPlot1 + geom_hline(yintercept = 1, colour = gray(1/2), lty = 2)

ranefPlot1 <- ranefPlot1 + geom_pointrange(aes(x = Variable, y = Coefficient, ymin = ymin,
                                             ymax = ymax),
                                         lwd = 1/2, position = position_dodge(width = 1/2), fill = "WHITE")

ranefPlot1 <- ranefPlot1 + coord_flip() + theme_bw()+ theme(legend.title=element_blank())+ xlab("")

ranefPlot1 <- ranefPlot1 + ggtitle("") +xlab("Recorder")+ ylab("Estimate") +theme(axis.text=element_text(size=10,face="bold"))+ theme(legend.position = "none") 

ranefPlot1 <- ranefPlot1 + theme(axis.title.y=element_text(size=10,face="bold"))+ theme(axis.title.x=element_text(size=10,face="bold"))

ranefPlot1 <- ranefPlot1+ scale_color_manual(values=c("black"))

ranefPlot1


# Conditional modes plot for top model for gibbon calling events
plot_ran_effects <- sjp.glmer(m.duet.6,type='re')

modelranefFrame <- data.frame(Variable = rownames(plot_ran_effects$data),
                              Coefficient = (plot_ran_effects$data$estimate+0.1),
                              ymin=(plot_ran_effects$data$conf.low),
                              ymax=(plot_ran_effects$data$conf.high),
                              modelName = "Duet Events")

# Plot
ranefPlot2 <- ggplot(modelranefFrame, aes(colour = modelName)) + ylim(0,3)
ranefPlot2 <- ranefPlot2 + geom_hline(yintercept = 1, colour = gray(1/2), lty = 2)

ranefPlot2 <- ranefPlot2 + geom_pointrange(aes(x = Variable, y = Coefficient, ymin = ymin,
                                               ymax = ymax),
                                           lwd = 1/2, position = position_dodge(width = 1/2), fill = "WHITE")

ranefPlot2 <- ranefPlot2 + coord_flip() + theme_bw()+ theme(legend.title=element_blank())+ xlab("")

ranefPlot2 <- ranefPlot2 + ggtitle("") +xlab("Recorder")+ ylab("Estimate") +theme(axis.text=element_text(size=10,face="bold"))+ theme(legend.position = "none") 

ranefPlot2 <- ranefPlot2 + theme(axis.title.y=element_text(size=10,face="bold"))+ theme(axis.title.x=element_text(size=10,face="bold"))

ranefPlot2 <- ranefPlot2+ scale_color_manual(values=c("black"))

ranefPlot2

cowplot::plot_grid(ranefPlot1,ranefPlot2)


# Read in GPS data
gps.pts <- read.csv("/Volumes/Dena Clink Toshiba 3 TB/GibbonsArentSingingintheRainSubmission /gps.df.csv")

calltiming.df <- danum.weather.df[, c("recorder", "date", 
                                      "date.time",'call.type')]
calltiming.df <- subset(calltiming.df, date  <=20180315 )
calltiming.df <- droplevels(subset(calltiming.df, call.type != 'none'))
calltiming.df <- droplevels(subset(calltiming.df, call.type != 'solo'))
recorder.index <- unique(calltiming.df$recorder)

interpolation.df <- data.frame()
for (x in 1:10) {
  index.sub <- recorder.index[x]
  gps.sub <- subset(gps.pts, Name == as.character(index.sub))
  detects.sub <- subset(calltiming.df, recorder == as.character(index.sub))
  new.df <- cbind.data.frame(gps.sub$Name, gps.sub$latitude, 
                             gps.sub$longitude, nrow(detects.sub))
  colnames(new.df) <- c("name", "y", "x", "n.detect")
  interpolation.df <- rbind.data.frame(interpolation.df, 
                                       new.df)
}
interpolation.df.for.pts <- interpolation.df
x.range <- as.numeric(c(min(interpolation.df$x), max(interpolation.df$x)))
y.range <- as.numeric(c(min(interpolation.df$y), max(interpolation.df$y)))
sp::coordinates(interpolation.df) = ~x + y
grd <- expand.grid(x = seq(from = x.range[1], to = x.range[2], 
                           by = 1e-05), y = seq(from = y.range[1], to = y.range[2], 
                                                by = 1e-05))
sp::coordinates(grd) <- ~x + y
sp::gridded(grd) <- TRUE
idw <- gstat::idw(formula = n.detect ~ 1, locations = interpolation.df, 
                  newdata = grd)
idw.output = as.data.frame(idw)
names(idw.output)[1:3] <- c("long", "lat", "var1.pred")

vid.cols <- rainbow(n = 2, start=0.3,end=0.6)

call.density.plot <- 
  ggplot2::ggplot() + geom_tile(data = idw.output, 
                                aes(x = long, y = lat, fill = var1.pred)) + 
  #geom_point(data = interpolation.df.for.pts, aes(x = x, y = y), shape = 16, size = 3, colour = "black") + 
  geom_text(data=interpolation.df.for.pts, mapping=aes(x=x, y=y, label=name), size=4) +
  scale_fill_gradient(low = min(vid.cols), high = max(vid.cols)) + 
  xlab("Longitude") + ylab("Latitude") + theme_bw() + theme(panel.grid.major = element_blank(), 
                                                            panel.grid.minor = element_blank()) + theme(axis.text.x = element_text(size = 14)) + 
  theme(axis.text.y = element_text(size = 12)) + theme(axis.title.y = element_text(size = 12)) + 
  theme(axis.text.x = element_text(size = 12)) + theme(axis.title.x = element_text(size = 12)) + 
  theme(axis.title.x = element_text(size = 12)) + guides(fill = guide_legend(title = "Duets")) + 
  theme(legend.text = element_text(size = 12)) + theme(legend.title = element_text(size = 12))

call.density.plot


# Combine both plots

gridExtra::grid.arrange(ranefPlot1,ranefPlot2,call.density.plot,layout_matrix = cbind(c(1,3),c(2,3)))

# Figure 4. Boxplots of male solo start time and environmental variables

# Read in data for solos again so that variables are not scaled
danum.weather.df.solo.start <- droplevels(subset(danum.weather.df.time.start,call.type=="solo"))

# Subset misclassifications
danum.weather.df.solo.start <- subset(danum.weather.df.solo.start, c(recorder !='S18' & date !=20180401))


# Create boxplots for each of the variables
lunar.plot <- ggpubr::ggboxplot(data=danum.weather.df.solo.start,
                                y='minutes.til.dawn',x='lunar.vals',xlab = "Lunar Cyle", ylab="Minutes since dawn")

night.rain.plot.solo <- ggpubr::ggboxplot(data=danum.weather.df.solo.start,
                                          y='minutes.til.dawn',x='night.rain',xlab = "Night Rain", ylab="Minutes since dawn")

temp.plot <- ggplot(data =danum.weather.df.solo.start, aes(tmin,minutes.til.dawn) )+
  geom_point() + theme_bw() + geom_smooth(method = "lm", alpha = 0.25, size = 1.5) +
  xlab("Minumum Temperature (C)")+ ylab("Minutes since dawn")+ theme(panel.grid.major = element_blank(), panel.grid.minor = element_blank(),
                                                                     panel.background = element_blank(), axis.line = element_line(colour = "black"))


precip.before.plot <- ggplot(data =danum.weather.df.solo.start, aes(precip.day.before,minutes.til.dawn) )+
  geom_point() + theme_bw()+ geom_smooth(method = "lm", alpha = 0.25, size = 1.5) +
  xlab("Rainfall previous day (mm)")+ ylab("Minutes since dawn")+ theme(panel.grid.major = element_blank(), panel.grid.minor = element_blank(),
                                                                        panel.background = element_blank(), axis.line = element_line(colour = "black"))

# Combine all the boxplots into a single plot
cowplot::plot_grid(night.rain.plot.solo,precip.before.plot,temp.plot,lunar.plot,
                   labels=c("A","B","C","D"),label_x=0.85,label_y=0.9)


# Remove late solo calling events to see if have substantial influence on model inference
# Read in required data
danum.weather.df <- 
  read.csv("/Volumes/Dena Clink Toshiba 3 TB/GibbonsArentSingingintheRainSubmission /danum.weather.df.csv")

# Refactor call.type to include "none" as a factor level and replace NA with "none"
levels <- levels(danum.weather.df$call.type)
levels[length(levels) + 1] <- "none"
danum.weather.df$call.type <- factor(danum.weather.df$call.type, levels = levels)
danum.weather.df$call.type[is.na(danum.weather.df$call.type)] <- 'none'

danum.weather.df$time <- as.numeric(str_split_fixed(danum.weather.df$date.time, pattern="_", n=2)[,2])
which.rows <- rownames(subset(danum.weather.df, call.type=='solo' & time >= 080003))

danum.weather.df <- danum.weather.df[-c(1270),]
danum.weather.df <- danum.weather.df[-c(1482),]
danum.weather.df <- danum.weather.df[-c(2347),]

# Aggregate by recorder and date to get calling events per day
danum.weather.df.agg <-  aggregate(danum.weather.df, 
                                   list(date = danum.weather.df$date, 
                                        recorder=danum.weather.df$recorder,
                                        night.rain=danum.weather.df$night.rain,
                                        call.type= danum.weather.df$call.type), FUN=mean)


# Subset misclassifications
danum.weather.df.agg <- subset(danum.weather.df.agg, c(recorder !='S18' & date !=20180401))

# Convert binary night rain variable to factor
danum.weather.df.agg$night.rain <- as.factor(danum.weather.df.agg$night.rain )

# Convert calling events to a binary presence/absence  
danum.weather.df.agg$bin.detections <- as.factor(ifelse(danum.weather.df.agg$n.detections == 0, 0, 1))

# Subset so that focus only on male solos 
danum.weather.df.agg.solo <- droplevels(subset(danum.weather.df.agg,call.type != 'duet'))


# Model selection for gibbon calling events
m.solo.intercept <- glmer(bin.detections ~ (1|recorder),data=danum.weather.df.agg.solo, family = "binomial")
m.solo.1 <- glmer(bin.detections ~ night.rain + (1|recorder),data=danum.weather.df.agg.solo, family = "binomial")
m.solo.2 <- glmer(bin.detections ~ humidity + (1|recorder),data=danum.weather.df.agg.solo, family = "binomial")
m.solo.3 <- glmer(bin.detections ~ temp + (1|recorder),data=danum.weather.df.agg.solo, family = "binomial")
m.solo.4 <- glmer(bin.detections ~ tmin + (1|recorder),data=danum.weather.df.agg.solo, family = "binomial")
m.solo.5 <- glmer(bin.detections ~ precip.day.before + (1|recorder),data=danum.weather.df.agg.solo, family = "binomial")
m.solo.6 <- glmer(bin.detections ~ night.rain  + precip.day.before+ (1|recorder),data=danum.weather.df.agg.solo, family = "binomial")
m.solo.7 <- glmer(bin.detections ~ night.rain  + precip.day.before+ tmin+ (1|recorder),data=danum.weather.df.agg.solo, family = "binomial")
m.solo.8 <- glmer(bin.detections ~ temp+ tmin  + humidity + precip.day.before + night.rain +
                    (1|recorder),data=danum.weather.df.agg.solo, family = "binomial")

# Rank models based on AIC
AICctab(m.solo.intercept,m.solo.1,m.solo.2, m.solo.3, m.solo.4, m.solo.5, m.solo.6, m.solo.7, m.solo.8, 
        weights=T,delta=T)

MuMIn::r.squaredGLMM(m.solo.6)

summary(m.solo.6)

# Remove high rain days to see if have substantial influence on model inference
# Subset so that only solos are included 
danum.weather.df.solo.start <- 
  droplevels(subset(danum.weather.df.time.start,call.type=="solo"))


# Subset misclassifications
danum.weather.df.solo.start <- subset(danum.weather.df.solo.start, c(recorder !='S18' & date !=20180401))

# Scale the continuous predictors and the outcome variable
#danum.weather.df.solo.start$minutes.til.dawn <- scale(as.numeric(danum.weather.df.solo.start$minutes.til.dawn))
danum.weather.df.solo.start[,c(8:17)] <- scale(danum.weather.df.solo.start[,c(8:17)])
danum.weather.df.solo.start <- subset(danum.weather.df.solo.start, precip.day.before < 2)
#danum.weather.df.solo.start <- subset(danum.weather.df.solo.start, minutes.til.dawn < 200)
hist(danum.weather.df.solo.start$minutes.til.dawn)

# Convert night rain to factor 
danum.weather.df.solo.start$night.rain <- as.factor(danum.weather.df.solo.start$night.rain)

# Model for solo timing relative to dawn
m.solo.timing.intercept <- lmer(minutes.til.dawn ~ (1|recorder),data=danum.weather.df.solo.start, REML = F)
m.solo.timing.1 <- lmer(minutes.til.dawn ~ night.rain + (1|recorder),data=danum.weather.df.solo.start, REML = F)
m.solo.timing.2 <- lmer(minutes.til.dawn ~ humidity + (1|recorder),data=danum.weather.df.solo.start, REML = F)
m.solo.timing.3 <- lmer(minutes.til.dawn ~ temp + (1|recorder),data=danum.weather.df.solo.start, REML = F)
m.solo.timing.4 <- lmer(minutes.til.dawn ~ tmin + (1|recorder),data=danum.weather.df.solo.start, REML = F)
m.solo.timing.5 <- lmer(minutes.til.dawn ~ precip.day.before + (1|recorder),data=danum.weather.df.solo.start, REML = F)
m.solo.timing.6 <- lmer(minutes.til.dawn ~ lunar.vals + (1|recorder),data=danum.weather.df.solo.start, REML = F)
m.solo.timing.7 <- lmer(minutes.til.dawn ~ time.since.rain  + (1|recorder),data=danum.weather.df.solo.start, REML = F)
m.solo.timing.8 <- lmer(minutes.til.dawn ~ night.rain  + precip.day.before+ (1|recorder),data=danum.weather.df.solo.start, REML = F)
m.solo.timing.9 <- lmer(minutes.til.dawn ~ night.rain  + precip.day.before+ tmin+ (1|recorder),data=danum.weather.df.solo.start, REML = F)
m.solo.timing.10 <- lmer(minutes.til.dawn ~ temp+ tmin  + humidity + precip.day.before + night.rain +lunar.vals+
                           (1|recorder),data=danum.weather.df.solo.start, REML = F)


# Rank models based on AIC
AICctab(m.solo.timing.intercept,m.solo.timing.1,m.solo.timing.2,m.solo.timing.3, m.solo.timing.5,m.solo.timing.6,m.solo.timing.7, m.solo.timing.8,
        m.solo.timing.9,m.solo.timing.10, weights=T) #

# Calculate marginal and conditional variance explained by the top model
MuMIn::r.squaredGLMM(m.solo.timing.1)
