# Supplementary material for: Gibbons aren’t singing in the rain: presence and amount of rainfall influences ape calling behavior in Sabah, Malaysia
Source: Sci Rep. 2020 Jan 28;10:1282. doi: 10.1038/s41598-020-57976-x (PMC6987162; doi:10.1038/s41598-020-57976-x)
Supplement: Supplementary file 2 — Supporting Information. [file 41598_2020_57976_MOESM2_ESM.csv]

Gibbon Calling Events (Solos)
Model Number	Calling events ~	logLik	AICc	dAICc	df	weight
m.solo.5	precip.day.before	-200.07	406.18	0.00	3.00	0.44
m.solo.6	night.rain + precip.day.before	-199.22	406.51	0.33	4.00	0.38
m.solo.7	humidity + precip.day.before	-199.19	408.48	2.30	5.00	0.14
m.solo.8	temp+ tmin + humidity + precip.day.before + night.rain	-199.09	412.36	6.18	7.00	0.02
m.solo.1	night.rain	-203.53	413.10	6.92	3.00	0.01
m.solo.intercept		-207.22	418.46	12.28	2.00	0.00
m.solo.3	temp	-206.81	419.65	13.47	3.00	0.00
m.solo.2	humidity	-207.15	420.33	14.15	3.00	0.00
m.solo.4	tmin	-207.22	420.48	14.30	3.00	0.00
Gibbon Calling Events (Duets)
Model Number	Calling events ~	logLik	AICc	dAICc	df	weight
m.duet.6	night.rain + precip.day.before	-358.31	724.68	0.00	4.00	0.47
m.duet.5	precip.day.before	-360.28	726.59	1.91	3.00	0.18
m.duet.7	night.rain + precip.day.before+ tmin	-358.30	726.69	2.00	5.00	0.17
m.duet.1	night.rain	-360.71	727.45	2.77	3.00	0.12
m.duet.8	temp+ tmin + humidity + precip.day.before + night.rain	-357.82	729.80	5.12	7.00	0.04
m.duet.3	temp	-363.46	732.95	8.27	3.00	0.01
m.duet.intercept		-364.97	733.96	9.28	2.00	0.00
m.duet.2	humidity	-364.74	735.52	10.84	3.00	0.00
m.duet.4	tmin	-364.93	735.89	11.21	3.00	0.00
Male Solo Start Time
Model Number	Solo start time relative to dawn ~	logLik	AICc	dAICc	df	weight
m.solo.timing.8	night.rain + precip.day.before	-347.38	705.75	0.00	5.00	0.30
m.solo.timing.10	night.rain + tmin	-347.52	706.03	0.28	5.00	0.26
m.solo.timing.9	night.rain + precip.day.before+ tmin	-346.68	706.77	1.02	6.00	0.18
m.solo.timing.1	night.rain	-347.96	706.91	1.16	5.00	0.17
m.solo.timing.5	precip.day.before	-350.66	709.96	4.21	4.00	0.04
m.solo.timing.7	time.since.rain	-351.54	711.73	5.98	4.00	0.02
m.solo.timing.3	temp	-351.63	711.90	6.15	4.00	0.01
m.solo.timing.2	humidity	-352.54	713.72	7.97	4.00	0.01
m.solo.timing.4		-352.70	714.04	8.29	4.00	0.00
m.solo.timing.intercept		-352.73	714.11	8.36	4.00	0.00
m.solo.timing.6	lunar.vals	-351.13	715.67	9.92	6.00	0.00
m.solo.timing.11	temp+ tmin + humidity + precip.day.before + night.rain	-344.58	715.95	10.21	11.00	0.00
Duet Start Time
Model Number	Duet start time relative to dawn ~	logLik	AICc	dAICc	df	weight
m.duet.timing.2	humidity	-272.06	552.34	0.00	4.00	0.22
m.duet.timing.5	precip.day.before	-272.57	553.34	1.01	4.00	0.13
m.duet.timing.10	precip.day.before + humidity	-271.69	553.71	1.37	5.00	0.11
m.duet.timing.4	tmin	-272.92	554.05	1.71	4.00	0.09
m.duet.timing.7	time.since.rain	-272.93	554.07	1.73	4.00	0.09
m.duet.timing.intercept		-272.94	554.08	1.75	4.00	0.09
m.duet.timing.3	temp	-272.94	554.09	1.76	4.00	0.09
m.duet.timing.8	night.rain + precip.day.before	-272.31	554.93	2.59	5.00	0.06
m.duet.timing.6	lunar.vals	-271.46	555.37	3.03	6.00	0.05
m.duet.timing.1	night.rain	-272.85	556.01	3.67	5.00	0.04
m.duet.timing.9	night.rain + precip.day.before+ tmin	-272.27	556.99	4.65	6.00	0.02
m.duet.timing.11	temp+ tmin + humidity + precip.day.before + night.rain +lunar.vals	-270.02	563.50	11.16	11.00	0.00
