# Supplementary material for: Gibbons aren’t singing in the rain: presence and amount of rainfall influences ape calling behavior in Sabah, Malaysia
Source: Sci Rep. 2020 Jan 28;10:1282. doi: 10.1038/s41598-020-57976-x (PMC6987162; doi:10.1038/s41598-020-57976-x)
Supplement: Supplementary file 3 — Supporting Information. [file 41598_2020_57976_MOESM3_ESM.csv]

date.time	recorder	call.type	n.detections	date	night.rain	humidity	temp	precip.day.of	tmin	precip.day.before	hours.sun	rain.day.before.time	rain.day.of.time	rain.day.of.duration	rain.day.before.duration
20180214_040001	S11	NA	0	20180214	1	96	31.9	3.5	22.2	1	3.1	0	0	0	0
20180214_060002	S11	NA	0	20180214	1	96	31.9	3.5	22.2	1	3.1	0	0	0	0
20180214_080003	S11	NA	0	20180214	1	96	31.9	3.5	22.2	1	3.1	0	0	0	0
20180214_100004	S11	NA	0	20180214	1	96	31.9	3.5	22.2	1	3.1	0	0	0	0
20180214_040001	S12	NA	0	20180214	1	96	31.9	3.5	22.2	1	3.1	0	0	0	0
20180214_060002	S12	NA	0	20180214	1	96	31.9	3.5	22.2	1	3.1	0	0	0	0
20180214_080003	S12	NA	0	20180214	1	96	31.9	3.5	22.2	1	3.1	0	0	0	0
20180214_100003	S12	NA	0	20180214	1	96	31.9	3.5	22.2	1	3.1	0	0	0	0
20180214_040001	S13	NA	0	20180214	1	96	31.9	3.5	22.2	1	3.1	0	0	0	0
20180214_060002	S13	NA	0	20180214	1	96	31.9	3.5	22.2	1	3.1	0	0	0	0
20180214_080003	S13	NA	0	20180214	1	96	31.9	3.5	22.2	1	3.1	0	0	0	0
20180214_100004	S13	NA	0	20180214	1	96	31.9	3.5	22.2	1	3.1	0	0	0	0
20180214_080003	S14	duet	1	20180214	1	96	31.9	3.5	22.2	1	3.1	0	0	0	0
20180214_040001	S14	NA	0	20180214	1	96	31.9	3.5	22.2	1	3.1	0	0	0	0
20180214_060002	S14	NA	0	20180214	1	96	31.9	3.5	22.2	1	3.1	0	0	0	0
20180214_100004	S14	NA	0	20180214	1	96	31.9	3.5	22.2	1	3.1	0	0	0	0
20180214_040001	S15	NA	0	20180214	1	96	31.9	3.5	22.2	1	3.1	0	0	0	0
20180214_060002	S15	NA	0	20180214	1	96	31.9	3.5	22.2	1	3.1	0	0	0	0
20180214_080003	S15	NA	0	20180214	1	96	31.9	3.5	22.2	1	3.1	0	0	0	0
20180214_100004	S15	NA	0	20180214	1	96	31.9	3.5	22.2	1	3.1	0	0	0	0
20180214_040001	S16	NA	0	20180214	1	96	31.9	3.5	22.2	1	3.1	0	0	0	0
20180214_060002	S16	NA	0	20180214	1	96	31.9	3.5	22.2	1	3.1	0	0	0	0
20180214_080003	S16	NA	0	20180214	1	96	31.9	3.5	22.2	1	3.1	0	0	0	0
20180214_100004	S16	NA	0	20180214	1	96	31.9	3.5	22.2	1	3.1	0	0	0	0
20180214_040001	S17	solo	1	20180214	1	96	31.9	3.5	22.2	1	3.1	0	0	0	0
20180214_060002	S17	NA	0	20180214	1	96	31.9	3.5	22.2	1	3.1	0	0	0	0
20180214_080003	S17	NA	0	20180214	1	96	31.9	3.5	22.2	1	3.1	0	0	0	0
20180214_100004	S17	NA	0	20180214	1	96	31.9	3.5	22.2	1	3.1	0	0	0	0
20180214_040001	S18	NA	0	20180214	1	96	31.9	3.5	22.2	1	3.1	0	0	0	0
20180214_060002	S18	NA	0	20180214	1	96	31.9	3.5	22.2	1	3.1	0	0	0	0
20180214_080003	S18	NA	0	20180214	1	96	31.9	3.5	22.2	1	3.1	0	0	0	0
20180214_100004	S18	NA	0	20180214	1	96	31.9	3.5	22.2	1	3.1	0	0	0	0
20180214_060002	S19	duet	3	20180214	1	96	31.9	3.5	22.2	1	3.1	0	0	0	0
20180214_060002	S19	solo	1	20180214	1	96	31.9	3.5	22.2	1	3.1	0	0	0	0
20180214_080003	S19	duet	1	20180214	1	96	31.9	3.5	22.2	1	3.1	0	0	0	0
20180214_040001	S19	NA	0	20180214	1	96	31.9	3.5	22.2	1	3.1	0	0	0	0
20180214_100004	S19	NA	0	20180214	1	96	31.9	3.5	22.2	1	3.1	0	0	0	0
20180214_040001	S20	NA	0	20180214	1	96	31.9	3.5	22.2	1	3.1	0	0	0	0
20180214_060002	S20	NA	0	20180214	1	96	31.9	3.5	22.2	1	3.1	0	0	0	0
20180214_080003	S20	NA	0	20180214	1	96	31.9	3.5	22.2	1	3.1	0	0	0	0
20180214_100004	S20	NA	0	20180214	1	96	31.9	3.5	22.2	1	3.1	0	0	0	0
20180215_040001	S11	NA	0	20180215	1	98	32	0	22.8	3.5	8.4	0	0	0	0
20180215_060002	S11	NA	0	20180215	1	98	32	0	22.8	3.5	8.4	0	0	0	0
20180215_080003	S11	NA	0	20180215	1	98	32	0	22.8	3.5	8.4	0	0	0	0
20180215_100004	S11	NA	0	20180215	1	98	32	0	22.8	3.5	8.4	0	0	0	0
20180215_040001	S12	NA	0	20180215	1	98	32	0	22.8	3.5	8.4	0	0	0	0
20180215_060002	S12	NA	0	20180215	1	98	32	0	22.8	3.5	8.4	0	0	0	0
20180215_080003	S12	NA	0	20180215	1	98	32	0	22.8	3.5	8.4	0	0	0	0
20180215_100003	S12	NA	0	20180215	1	98	32	0	22.8	3.5	8.4	0	0	0	0
20180215_040001	S13	NA	0	20180215	1	98	32	0	22.8	3.5	8.4	0	0	0	0
20180215_060002	S13	NA	0	20180215	1	98	32	0	22.8	3.5	8.4	0	0	0	0
20180215_080003	S13	NA	0	20180215	1	98	32	0	22.8	3.5	8.4	0	0	0	0
20180215_100004	S13	NA	0	20180215	1	98	32	0	22.8	3.5	8.4	0	0	0	0
20180215_080003	S14	duet	1	20180215	1	98	32	0	22.8	3.5	8.4	0	0	0	0
20180215_040001	S14	NA	0	20180215	1	98	32	0	22.8	3.5	8.4	0	0	0	0
20180215_060002	S14	NA	0	20180215	1	98	32	0	22.8	3.5	8.4	0	0	0	0
20180215_100004	S14	NA	0	20180215	1	98	32	0	22.8	3.5	8.4	0	0	0	0
20180215_040001	S15	NA	0	20180215	1	98	32	0	22.8	3.5	8.4	0	0	0	0
20180215_060002	S15	NA	0	20180215	1	98	32	0	22.8	3.5	8.4	0	0	0	0
20180215_080003	S15	NA	0	20180215	1	98	32	0	22.8	3.5	8.4	0	0	0	0
20180215_100004	S15	NA	0	20180215	1	98	32	0	22.8	3.5	8.4	0	0	0	0
20180215_040001	S16	NA	0	20180215	1	98	32	0	22.8	3.5	8.4	0	0	0	0
20180215_060002	S16	NA	0	20180215	1	98	32	0	22.8	3.5	8.4	0	0	0	0
20180215_080003	S16	NA	0	20180215	1	98	32	0	22.8	3.5	8.4	0	0	0	0
20180215_100004	S16	NA	0	20180215	1	98	32	0	22.8	3.5	8.4	0	0	0	0
20180215_040001	S17	NA	0	20180215	1	98	32	0	22.8	3.5	8.4	0	0	0	0
20180215_060002	S17	NA	0	20180215	1	98	32	0	22.8	3.5	8.4	0	0	0	0
20180215_080003	S17	NA	0	20180215	1	98	32	0	22.8	3.5	8.4	0	0	0	0
20180215_100004	S17	NA	0	20180215	1	98	32	0	22.8	3.5	8.4	0	0	0	0
20180215_040001	S18	NA	0	20180215	1	98	32	0	22.8	3.5	8.4	0	0	0	0
20180215_060002	S18	NA	0	20180215	1	98	32	0	22.8	3.5	8.4	0	0	0	0
20180215_080003	S18	NA	0	20180215	1	98	32	0	22.8	3.5	8.4	0	0	0	0
20180215_100004	S18	NA	0	20180215	1	98	32	0	22.8	3.5	8.4	0	0	0	0
20180215_040001	S19	NA	0	20180215	1	98	32	0	22.8	3.5	8.4	0	0	0	0
20180215_060002	S19	NA	0	20180215	1	98	32	0	22.8	3.5	8.4	0	0	0	0
20180215_080003	S19	NA	0	20180215	1	98	32	0	22.8	3.5	8.4	0	0	0	0
20180215_100004	S19	NA	0	20180215	1	98	32	0	22.8	3.5	8.4	0	0	0	0
20180215_080003	S20	duet	2	20180215	1	98	32	0	22.8	3.5	8.4	0	0	0	0
20180215_040001	S20	NA	0	20180215	1	98	32	0	22.8	3.5	8.4	0	0	0	0
20180215_060002	S20	NA	0	20180215	1	98	32	0	22.8	3.5	8.4	0	0	0	0
20180215_100004	S20	NA	0	20180215	1	98	32	0	22.8	3.5	8.4	0	0	0	0
20180216_040001	S11	NA	0	20180216	0	97	32	28.2	22.8	0	3.3	0	0	0	0
20180216_060002	S11	NA	0	20180216	0	97	32	28.2	22.8	0	3.3	0	0	0	0
20180216_080003	S11	NA	0	20180216	0	97	32	28.2	22.8	0	3.3	0	0	0	0
20180216_100004	S11	NA	0	20180216	0	97	32	28.2	22.8	0	3.3	0	0	0	0
20180216_040001	S12	NA	0	20180216	0	97	32	28.2	22.8	0	3.3	0	0	0	0
20180216_060002	S12	NA	0	20180216	0	97	32	28.2	22.8	0	3.3	0	0	0	0
20180216_080003	S12	NA	0	20180216	0	97	32	28.2	22.8	0	3.3	0	0	0	0
20180216_100003	S12	NA	0	20180216	0	97	32	28.2	22.8	0	3.3	0	0	0	0
20180216_040001	S13	NA	0	20180216	0	97	32	28.2	22.8	0	3.3	0	0	0	0
20180216_060002	S13	NA	0	20180216	0	97	32	28.2	22.8	0	3.3	0	0	0	0
20180216_080003	S13	NA	0	20180216	0	97	32	28.2	22.8	0	3.3	0	0	0	0
20180216_100004	S13	NA	0	20180216	0	97	32	28.2	22.8	0	3.3	0	0	0	0
20180216_080003	S14	duet	1	20180216	0	97	32	28.2	22.8	0	3.3	0	0	0	0
20180216_040001	S14	NA	0	20180216	0	97	32	28.2	22.8	0	3.3	0	0	0	0
20180216_060002	S14	NA	0	20180216	0	97	32	28.2	22.8	0	3.3	0	0	0	0
20180216_100004	S14	NA	0	20180216	0	97	32	28.2	22.8	0	3.3	0	0	0	0
20180216_040001	S15	NA	0	20180216	0	97	32	28.2	22.8	0	3.3	0	0	0	0
20180216_060002	S15	NA	0	20180216	0	97	32	28.2	22.8	0	3.3	0	0	0	0
20180216_080003	S15	NA	0	20180216	0	97	32	28.2	22.8	0	3.3	0	0	0	0
20180216_100004	S15	NA	0	20180216	0	97	32	28.2	22.8	0	3.3	0	0	0	0
20180216_040001	S16	NA	0	20180216	0	97	32	28.2	22.8	0	3.3	0	0	0	0
20180216_060002	S16	NA	0	20180216	0	97	32	28.2	22.8	0	3.3	0	0	0	0
20180216_080003	S16	NA	0	20180216	0	97	32	28.2	22.8	0	3.3	0	0	0	0
20180216_100004	S16	NA	0	20180216	0	97	32	28.2	22.8	0	3.3	0	0	0	0
20180216_040001	S17	NA	0	20180216	0	97	32	28.2	22.8	0	3.3	0	0	0	0
20180216_060002	S17	NA	0	20180216	0	97	32	28.2	22.8	0	3.3	0	0	0	0
20180216_080003	S17	NA	0	20180216	0	97	32	28.2	22.8	0	3.3	0	0	0	0
20180216_100004	S17	NA	0	20180216	0	97	32	28.2	22.8	0	3.3	0	0	0	0
20180216_060002	S18	solo	1	20180216	0	97	32	28.2	22.8	0	3.3	0	0	0	0
20180216_040001	S18	NA	0	20180216	0	97	32	28.2	22.8	0	3.3	0	0	0	0
20180216_080003	S18	NA	0	20180216	0	97	32	28.2	22.8	0	3.3	0	0	0	0
20180216_100004	S18	NA	0	20180216	0	97	32	28.2	22.8	0	3.3	0	0	0	0
20180216_040001	S19	NA	0	20180216	0	97	32	28.2	22.8	0	3.3	0	0	0	0
20180216_060002	S19	NA	0	20180216	0	97	32	28.2	22.8	0	3.3	0	0	0	0
20180216_080003	S19	NA	0	20180216	0	97	32	28.2	22.8	0	3.3	0	0	0	0
20180216_100004	S19	NA	0	20180216	0	97	32	28.2	22.8	0	3.3	0	0	0	0
20180216_040001	S20	NA	0	20180216	0	97	32	28.2	22.8	0	3.3	0	0	0	0
20180216_060002	S20	NA	0	20180216	0	97	32	28.2	22.8	0	3.3	0	0	0	0
20180216_080003	S20	NA	0	20180216	0	97	32	28.2	22.8	0	3.3	0	0	0	0
20180216_100004	S20	NA	0	20180216	0	97	32	28.2	22.8	0	3.3	0	0	0	0
20180217_060002	S11	duet	1	20180217	0	98	31.6	1.3	23.2	28.2	5.9	0	0	0	0
20180217_040001	S11	NA	0	20180217	0	98	31.6	1.3	23.2	28.2	5.9	0	0	0	0
20180217_080003	S11	NA	0	20180217	0	98	31.6	1.3	23.2	28.2	5.9	0	0	0	0
20180217_100004	S11	NA	0	20180217	0	98	31.6	1.3	23.2	28.2	5.9	0	0	0	0
20180217_040001	S12	NA	0	20180217	0	98	31.6	1.3	23.2	28.2	5.9	0	0	0	0
20180217_060002	S12	NA	0	20180217	0	98	31.6	1.3	23.2	28.2	5.9	0	0	0	0
20180217_080003	S12	NA	0	20180217	0	98	31.6	1.3	23.2	28.2	5.9	0	0	0	0
20180217_100003	S12	NA	0	20180217	0	98	31.6	1.3	23.2	28.2	5.9	0	0	0	0
20180217_040001	S13	NA	0	20180217	0	98	31.6	1.3	23.2	28.2	5.9	0	0	0	0
20180217_060002	S13	NA	0	20180217	0	98	31.6	1.3	23.2	28.2	5.9	0	0	0	0
20180217_080003	S13	NA	0	20180217	0	98	31.6	1.3	23.2	28.2	5.9	0	0	0	0
20180217_100004	S13	NA	0	20180217	0	98	31.6	1.3	23.2	28.2	5.9	0	0	0	0
20180217_040001	S14	NA	0	20180217	0	98	31.6	1.3	23.2	28.2	5.9	0	0	0	0
20180217_060002	S14	NA	0	20180217	0	98	31.6	1.3	23.2	28.2	5.9	0	0	0	0
20180217_080003	S14	NA	0	20180217	0	98	31.6	1.3	23.2	28.2	5.9	0	0	0	0
20180217_100004	S14	NA	0	20180217	0	98	31.6	1.3	23.2	28.2	5.9	0	0	0	0
20180217_040001	S15	NA	0	20180217	0	98	31.6	1.3	23.2	28.2	5.9	0	0	0	0
20180217_060002	S15	NA	0	20180217	0	98	31.6	1.3	23.2	28.2	5.9	0	0	0	0
20180217_080003	S15	NA	0	20180217	0	98	31.6	1.3	23.2	28.2	5.9	0	0	0	0
20180217_100004	S15	NA	0	20180217	0	98	31.6	1.3	23.2	28.2	5.9	0	0	0	0
20180217_060002	S16	duet	1	20180217	0	98	31.6	1.3	23.2	28.2	5.9	0	0	0	0
20180217_040001	S16	NA	0	20180217	0	98	31.6	1.3	23.2	28.2	5.9	0	0	0	0
20180217_080003	S16	NA	0	20180217	0	98	31.6	1.3	23.2	28.2	5.9	0	0	0	0
20180217_100004	S16	NA	0	20180217	0	98	31.6	1.3	23.2	28.2	5.9	0	0	0	0
20180217_060002	S17	duet	1	20180217	0	98	31.6	1.3	23.2	28.2	5.9	0	0	0	0
20180217_040001	S17	NA	0	20180217	0	98	31.6	1.3	23.2	28.2	5.9	0	0	0	0
20180217_080003	S17	NA	0	20180217	0	98	31.6	1.3	23.2	28.2	5.9	0	0	0	0
20180217_100004	S17	NA	0	20180217	0	98	31.6	1.3	23.2	28.2	5.9	0	0	0	0
20180217_040001	S18	NA	0	20180217	0	98	31.6	1.3	23.2	28.2	5.9	0	0	0	0
20180217_060002	S18	NA	0	20180217	0	98	31.6	1.3	23.2	28.2	5.9	0	0	0	0
20180217_080003	S18	NA	0	20180217	0	98	31.6	1.3	23.2	28.2	5.9	0	0	0	0
20180217_100004	S18	NA	0	20180217	0	98	31.6	1.3	23.2	28.2	5.9	0	0	0	0
20180217_040001	S19	NA	0	20180217	0	98	31.6	1.3	23.2	28.2	5.9	0	0	0	0
20180217_060002	S19	NA	0	20180217	0	98	31.6	1.3	23.2	28.2	5.9	0	0	0	0
20180217_080003	S19	NA	0	20180217	0	98	31.6	1.3	23.2	28.2	5.9	0	0	0	0
20180217_100004	S19	NA	0	20180217	0	98	31.6	1.3	23.2	28.2	5.9	0	0	0	0
20180217_060002	S20	duet	1	20180217	0	98	31.6	1.3	23.2	28.2	5.9	0	0	0	0
20180217_080003	S20	duet	1	20180217	0	98	31.6	1.3	23.2	28.2	5.9	0	0	0	0
20180217_040001	S20	NA	0	20180217	0	98	31.6	1.3	23.2	28.2	5.9	0	0	0	0
20180217_100004	S20	NA	0	20180217	0	98	31.6	1.3	23.2	28.2	5.9	0	0	0	0
20180218_040001	S11	NA	0	20180218	0	86	32.3	0	23.5	1.3	7.7	19	0	0	315
20180218_060002	S11	NA	0	20180218	0	86	32.3	0	23.5	1.3	7.7	19	0	0	315
20180218_080003	S11	NA	0	20180218	0	86	32.3	0	23.5	1.3	7.7	19	0	0	315
20180218_100004	S11	NA	0	20180218	0	86	32.3	0	23.5	1.3	7.7	19	0	0	315
20180218_060002	S12	duet	1	20180218	0	86	32.3	0	23.5	1.3	7.7	19	0	0	315
20180218_040001	S12	NA	0	20180218	0	86	32.3	0	23.5	1.3	7.7	19	0	0	315
20180218_080003	S12	NA	0	20180218	0	86	32.3	0	23.5	1.3	7.7	19	0	0	315
20180218_100003	S12	NA	0	20180218	0	86	32.3	0	23.5	1.3	7.7	19	0	0	315
20180218_040001	S13	NA	0	20180218	0	86	32.3	0	23.5	1.3	7.7	19	0	0	315
20180218_060002	S13	NA	0	20180218	0	86	32.3	0	23.5	1.3	7.7	19	0	0	315
20180218_080003	S13	NA	0	20180218	0	86	32.3	0	23.5	1.3	7.7	19	0	0	315
20180218_100004	S13	NA	0	20180218	0	86	32.3	0	23.5	1.3	7.7	19	0	0	315
20180218_080003	S14	duet	1	20180218	0	86	32.3	0	23.5	1.3	7.7	19	0	0	315
20180218_040001	S14	NA	0	20180218	0	86	32.3	0	23.5	1.3	7.7	19	0	0	315
20180218_060002	S14	NA	0	20180218	0	86	32.3	0	23.5	1.3	7.7	19	0	0	315
20180218_100004	S14	NA	0	20180218	0	86	32.3	0	23.5	1.3	7.7	19	0	0	315
20180218_040001	S15	NA	0	20180218	0	86	32.3	0	23.5	1.3	7.7	19	0	0	315
20180218_060002	S15	NA	0	20180218	0	86	32.3	0	23.5	1.3	7.7	19	0	0	315
20180218_080003	S15	NA	0	20180218	0	86	32.3	0	23.5	1.3	7.7	19	0	0	315
20180218_100004	S15	NA	0	20180218	0	86	32.3	0	23.5	1.3	7.7	19	0	0	315
20180218_040001	S16	NA	0	20180218	0	86	32.3	0	23.5	1.3	7.7	19	0	0	315
20180218_060002	S16	NA	0	20180218	0	86	32.3	0	23.5	1.3	7.7	19	0	0	315
20180218_080003	S16	NA	0	20180218	0	86	32.3	0	23.5	1.3	7.7	19	0	0	315
20180218_100004	S16	NA	0	20180218	0	86	32.3	0	23.5	1.3	7.7	19	0	0	315
20180218_040001	S17	NA	0	20180218	0	86	32.3	0	23.5	1.3	7.7	19	0	0	315
20180218_060002	S17	NA	0	20180218	0	86	32.3	0	23.5	1.3	7.7	19	0	0	315
20180218_080003	S17	NA	0	20180218	0	86	32.3	0	23.5	1.3	7.7	19	0	0	315
20180218_100004	S17	NA	0	20180218	0	86	32.3	0	23.5	1.3	7.7	19	0	0	315
20180218_040001	S18	NA	0	20180218	0	86	32.3	0	23.5	1.3	7.7	19	0	0	315
20180218_060002	S18	NA	0	20180218	0	86	32.3	0	23.5	1.3	7.7	19	0	0	315
20180218_080003	S18	NA	0	20180218	0	86	32.3	0	23.5	1.3	7.7	19	0	0	315
20180218_100004	S18	NA	0	20180218	0	86	32.3	0	23.5	1.3	7.7	19	0	0	315
20180218_060002	S19	solo	1	20180218	0	86	32.3	0	23.5	1.3	7.7	19	0	0	315
20180218_080003	S19	duet	1	20180218	0	86	32.3	0	23.5	1.3	7.7	19	0	0	315
20180218_040001	S19	NA	0	20180218	0	86	32.3	0	23.5	1.3	7.7	19	0	0	315
20180218_100004	S19	NA	0	20180218	0	86	32.3	0	23.5	1.3	7.7	19	0	0	315
20180218_080003	S20	duet	1	20180218	0	86	32.3	0	23.5	1.3	7.7	19	0	0	315
20180218_040001	S20	NA	0	20180218	0	86	32.3	0	23.5	1.3	7.7	19	0	0	315
20180218_060002	S20	NA	0	20180218	0	86	32.3	0	23.5	1.3	7.7	19	0	0	315
20180218_100004	S20	NA	0	20180218	0	86	32.3	0	23.5	1.3	7.7	19	0	0	315
20180219_040001	S11	NA	0	20180219	0	96	32.4	1.2	24.1	0	7.8	0	0	0	0
20180219_060002	S11	NA	0	20180219	0	96	32.4	1.2	24.1	0	7.8	0	0	0	0
20180219_080003	S11	NA	0	20180219	0	96	32.4	1.2	24.1	0	7.8	0	0	0	0
20180219_100004	S11	NA	0	20180219	0	96	32.4	1.2	24.1	0	7.8	0	0	0	0
20180219_040001	S12	NA	0	20180219	0	96	32.4	1.2	24.1	0	7.8	0	0	0	0
20180219_060002	S12	NA	0	20180219	0	96	32.4	1.2	24.1	0	7.8	0	0	0	0
20180219_080003	S12	NA	0	20180219	0	96	32.4	1.2	24.1	0	7.8	0	0	0	0
20180219_100003	S12	NA	0	20180219	0	96	32.4	1.2	24.1	0	7.8	0	0	0	0
20180219_040001	S13	NA	0	20180219	0	96	32.4	1.2	24.1	0	7.8	0	0	0	0
20180219_060002	S13	NA	0	20180219	0	96	32.4	1.2	24.1	0	7.8	0	0	0	0
20180219_080003	S13	NA	0	20180219	0	96	32.4	1.2	24.1	0	7.8	0	0	0	0
20180219_100004	S13	NA	0	20180219	0	96	32.4	1.2	24.1	0	7.8	0	0	0	0
20180219_040001	S14	NA	0	20180219	0	96	32.4	1.2	24.1	0	7.8	0	0	0	0
20180219_060002	S14	NA	0	20180219	0	96	32.4	1.2	24.1	0	7.8	0	0	0	0
20180219_080003	S14	NA	0	20180219	0	96	32.4	1.2	24.1	0	7.8	0	0	0	0
20180219_100004	S14	NA	0	20180219	0	96	32.4	1.2	24.1	0	7.8	0	0	0	0
20180219_040001	S15	NA	0	20180219	0	96	32.4	1.2	24.1	0	7.8	0	0	0	0
20180219_060002	S15	NA	0	20180219	0	96	32.4	1.2	24.1	0	7.8	0	0	0	0
20180219_080003	S15	NA	0	20180219	0	96	32.4	1.2	24.1	0	7.8	0	0	0	0
20180219_100004	S15	NA	0	20180219	0	96	32.4	1.2	24.1	0	7.8	0	0	0	0
20180219_060002	S16	duet	1	20180219	0	96	32.4	1.2	24.1	0	7.8	0	0	0	0
20180219_040001	S16	NA	0	20180219	0	96	32.4	1.2	24.1	0	7.8	0	0	0	0
20180219_080003	S16	NA	0	20180219	0	96	32.4	1.2	24.1	0	7.8	0	0	0	0
20180219_100004	S16	NA	0	20180219	0	96	32.4	1.2	24.1	0	7.8	0	0	0	0
20180219_040001	S17	NA	0	20180219	0	96	32.4	1.2	24.1	0	7.8	0	0	0	0
20180219_060002	S17	NA	0	20180219	0	96	32.4	1.2	24.1	0	7.8	0	0	0	0
20180219_080003	S17	NA	0	20180219	0	96	32.4	1.2	24.1	0	7.8	0	0	0	0
20180219_100004	S17	NA	0	20180219	0	96	32.4	1.2	24.1	0	7.8	0	0	0	0
20180219_060002	S18	solo	1	20180219	0	96	32.4	1.2	24.1	0	7.8	0	0	0	0
20180219_040001	S18	NA	0	20180219	0	96	32.4	1.2	24.1	0	7.8	0	0	0	0
20180219_080003	S18	NA	0	20180219	0	96	32.4	1.2	24.1	0	7.8	0	0	0	0
20180219_100004	S18	NA	0	20180219	0	96	32.4	1.2	24.1	0	7.8	0	0	0	0
20180219_040001	S19	NA	0	20180219	0	96	32.4	1.2	24.1	0	7.8	0	0	0	0
20180219_060002	S19	NA	0	20180219	0	96	32.4	1.2	24.1	0	7.8	0	0	0	0
20180219_080003	S19	NA	0	20180219	0	96	32.4	1.2	24.1	0	7.8	0	0	0	0
20180219_100004	S19	NA	0	20180219	0	96	32.4	1.2	24.1	0	7.8	0	0	0	0
20180219_060002	S20	duet	1	20180219	0	96	32.4	1.2	24.1	0	7.8	0	0	0	0
20180219_080003	S20	duet	1	20180219	0	96	32.4	1.2	24.1	0	7.8	0	0	0	0
20180219_040001	S20	NA	0	20180219	0	96	32.4	1.2	24.1	0	7.8	0	0	0	0
20180219_100004	S20	NA	0	20180219	0	96	32.4	1.2	24.1	0	7.8	0	0	0	0
20180220_060002	S11	duet	1	20180220	1	95	31.1	0	23.8	1.2	1.9	0	5	380	0
20180220_040001	S11	NA	0	20180220	1	95	31.1	0	23.8	1.2	1.9	0	5	380	0
20180220_080003	S11	NA	0	20180220	1	95	31.1	0	23.8	1.2	1.9	0	5	380	0
20180220_100004	S11	NA	0	20180220	1	95	31.1	0	23.8	1.2	1.9	0	5	380	0
20180220_060002	S12	duet	1	20180220	1	95	31.1	0	23.8	1.2	1.9	0	5	380	0
20180220_040001	S12	NA	0	20180220	1	95	31.1	0	23.8	1.2	1.9	0	5	380	0
20180220_080003	S12	NA	0	20180220	1	95	31.1	0	23.8	1.2	1.9	0	5	380	0
20180220_100003	S12	NA	0	20180220	1	95	31.1	0	23.8	1.2	1.9	0	5	380	0
20180220_040001	S13	NA	0	20180220	1	95	31.1	0	23.8	1.2	1.9	0	5	380	0
20180220_060002	S13	NA	0	20180220	1	95	31.1	0	23.8	1.2	1.9	0	5	380	0
20180220_080003	S13	NA	0	20180220	1	95	31.1	0	23.8	1.2	1.9	0	5	380	0
20180220_100004	S13	NA	0	20180220	1	95	31.1	0	23.8	1.2	1.9	0	5	380	0
20180220_040001	S14	NA	0	20180220	1	95	31.1	0	23.8	1.2	1.9	0	5	380	0
20180220_060002	S14	NA	0	20180220	1	95	31.1	0	23.8	1.2	1.9	0	5	380	0
20180220_080003	S14	NA	0	20180220	1	95	31.1	0	23.8	1.2	1.9	0	5	380	0
20180220_100004	S14	NA	0	20180220	1	95	31.1	0	23.8	1.2	1.9	0	5	380	0
20180220_040001	S15	NA	0	20180220	1	95	31.1	0	23.8	1.2	1.9	0	5	380	0
20180220_060002	S15	NA	0	20180220	1	95	31.1	0	23.8	1.2	1.9	0	5	380	0
20180220_080003	S15	NA	0	20180220	1	95	31.1	0	23.8	1.2	1.9	0	5	380	0
20180220_100004	S15	NA	0	20180220	1	95	31.1	0	23.8	1.2	1.9	0	5	380	0
20180220_060002	S16	duet	1	20180220	1	95	31.1	0	23.8	1.2	1.9	0	5	380	0
20180220_040001	S16	NA	0	20180220	1	95	31.1	0	23.8	1.2	1.9	0	5	380	0
20180220_080003	S16	NA	0	20180220	1	95	31.1	0	23.8	1.2	1.9	0	5	380	0
20180220_100004	S16	NA	0	20180220	1	95	31.1	0	23.8	1.2	1.9	0	5	380	0
20180220_040001	S17	NA	0	20180220	1	95	31.1	0	23.8	1.2	1.9	0	5	380	0
20180220_060002	S17	NA	0	20180220	1	95	31.1	0	23.8	1.2	1.9	0	5	380	0
20180220_080003	S17	NA	0	20180220	1	95	31.1	0	23.8	1.2	1.9	0	5	380	0
20180220_100004	S17	NA	0	20180220	1	95	31.1	0	23.8	1.2	1.9	0	5	380	0
20180220_040001	S18	NA	0	20180220	1	95	31.1	0	23.8	1.2	1.9	0	5	380	0
20180220_060002	S18	NA	0	20180220	1	95	31.1	0	23.8	1.2	1.9	0	5	380	0
20180220_080003	S18	NA	0	20180220	1	95	31.1	0	23.8	1.2	1.9	0	5	380	0
20180220_100004	S18	NA	0	20180220	1	95	31.1	0	23.8	1.2	1.9	0	5	380	0
20180220_040001	S19	NA	0	20180220	1	95	31.1	0	23.8	1.2	1.9	0	5	380	0
20180220_060002	S19	NA	0	20180220	1	95	31.1	0	23.8	1.2	1.9	0	5	380	0
20180220_080003	S19	NA	0	20180220	1	95	31.1	0	23.8	1.2	1.9	0	5	380	0
20180220_100004	S19	NA	0	20180220	1	95	31.1	0	23.8	1.2	1.9	0	5	380	0
20180220_100004	S20	duet	1	20180220	1	95	31.1	0	23.8	1.2	1.9	0	5	380	0
20180220_040001	S20	NA	0	20180220	1	95	31.1	0	23.8	1.2	1.9	0	5	380	0
20180220_060002	S20	NA	0	20180220	1	95	31.1	0	23.8	1.2	1.9	0	5	380	0
20180220_080003	S20	NA	0	20180220	1	95	31.1	0	23.8	1.2	1.9	0	5	380	0
20180221_060002	S11	duet	1	20180221	0	96	31.5	0.7	24.1	0	5.3	0	0	0	0
20180221_040001	S11	NA	0	20180221	0	96	31.5	0.7	24.1	0	5.3	0	0	0	0
20180221_080003	S11	NA	0	20180221	0	96	31.5	0.7	24.1	0	5.3	0	0	0	0
20180221_100004	S11	NA	0	20180221	0	96	31.5	0.7	24.1	0	5.3	0	0	0	0
20180221_040001	S12	NA	0	20180221	0	96	31.5	0.7	24.1	0	5.3	0	0	0	0
20180221_060002	S12	NA	0	20180221	0	96	31.5	0.7	24.1	0	5.3	0	0	0	0
20180221_080003	S12	NA	0	20180221	0	96	31.5	0.7	24.1	0	5.3	0	0	0	0
20180221_100003	S12	NA	0	20180221	0	96	31.5	0.7	24.1	0	5.3	0	0	0	0
20180221_040001	S13	NA	0	20180221	0	96	31.5	0.7	24.1	0	5.3	0	0	0	0
20180221_060002	S13	NA	0	20180221	0	96	31.5	0.7	24.1	0	5.3	0	0	0	0
20180221_080003	S13	NA	0	20180221	0	96	31.5	0.7	24.1	0	5.3	0	0	0	0
20180221_100004	S13	NA	0	20180221	0	96	31.5	0.7	24.1	0	5.3	0	0	0	0
20180221_040001	S14	NA	0	20180221	0	96	31.5	0.7	24.1	0	5.3	0	0	0	0
20180221_060002	S14	NA	0	20180221	0	96	31.5	0.7	24.1	0	5.3	0	0	0	0
20180221_080003	S14	NA	0	20180221	0	96	31.5	0.7	24.1	0	5.3	0	0	0	0
20180221_100004	S14	NA	0	20180221	0	96	31.5	0.7	24.1	0	5.3	0	0	0	0
20180221_060002	S15	solo	1	20180221	0	96	31.5	0.7	24.1	0	5.3	0	0	0	0
20180221_040001	S15	NA	0	20180221	0	96	31.5	0.7	24.1	0	5.3	0	0	0	0
20180221_080003	S15	NA	0	20180221	0	96	31.5	0.7	24.1	0	5.3	0	0	0	0
20180221_100004	S15	NA	0	20180221	0	96	31.5	0.7	24.1	0	5.3	0	0	0	0
20180221_040001	S16	NA	0	20180221	0	96	31.5	0.7	24.1	0	5.3	0	0	0	0
20180221_060002	S16	NA	0	20180221	0	96	31.5	0.7	24.1	0	5.3	0	0	0	0
20180221_080003	S16	NA	0	20180221	0	96	31.5	0.7	24.1	0	5.3	0	0	0	0
20180221_100004	S16	NA	0	20180221	0	96	31.5	0.7	24.1	0	5.3	0	0	0	0
20180221_040001	S17	NA	0	20180221	0	96	31.5	0.7	24.1	0	5.3	0	0	0	0
20180221_060002	S17	NA	0	20180221	0	96	31.5	0.7	24.1	0	5.3	0	0	0	0
20180221_080003	S17	NA	0	20180221	0	96	31.5	0.7	24.1	0	5.3	0	0	0	0
20180221_100004	S17	NA	0	20180221	0	96	31.5	0.7	24.1	0	5.3	0	0	0	0
20180221_040001	S18	solo	1	20180221	0	96	31.5	0.7	24.1	0	5.3	0	0	0	0
20180221_100004	S18	duet	1	20180221	0	96	31.5	0.7	24.1	0	5.3	0	0	0	0
20180221_060002	S18	NA	0	20180221	0	96	31.5	0.7	24.1	0	5.3	0	0	0	0
20180221_080003	S18	NA	0	20180221	0	96	31.5	0.7	24.1	0	5.3	0	0	0	0
20180221_040001	S19	solo	1	20180221	0	96	31.5	0.7	24.1	0	5.3	0	0	0	0
20180221_060002	S19	NA	0	20180221	0	96	31.5	0.7	24.1	0	5.3	0	0	0	0
20180221_080003	S19	NA	0	20180221	0	96	31.5	0.7	24.1	0	5.3	0	0	0	0
20180221_100004	S19	NA	0	20180221	0	96	31.5	0.7	24.1	0	5.3	0	0	0	0
20180221_040001	S20	solo	1	20180221	0	96	31.5	0.7	24.1	0	5.3	0	0	0	0
20180221_060002	S20	duet	1	20180221	0	96	31.5	0.7	24.1	0	5.3	0	0	0	0
20180221_100004	S20	duet	1	20180221	0	96	31.5	0.7	24.1	0	5.3	0	0	0	0
20180221_080003	S20	NA	0	20180221	0	96	31.5	0.7	24.1	0	5.3	0	0	0	0
20180222_060002	S11	duet	1	20180222	0	97	30.4	0	23.8	0.7	2.3	0	0	0	0
20180222_040001	S11	NA	0	20180222	0	97	30.4	0	23.8	0.7	2.3	0	0	0	0
20180222_080003	S11	NA	0	20180222	0	97	30.4	0	23.8	0.7	2.3	0	0	0	0
20180222_100004	S11	NA	0	20180222	0	97	30.4	0	23.8	0.7	2.3	0	0	0	0
20180222_040001	S12	NA	0	20180222	0	97	30.4	0	23.8	0.7	2.3	0	0	0	0
20180222_060002	S12	NA	0	20180222	0	97	30.4	0	23.8	0.7	2.3	0	0	0	0
20180222_080003	S12	NA	0	20180222	0	97	30.4	0	23.8	0.7	2.3	0	0	0	0
20180222_100003	S12	NA	0	20180222	0	97	30.4	0	23.8	0.7	2.3	0	0	0	0
20180222_040001	S13	NA	0	20180222	0	97	30.4	0	23.8	0.7	2.3	0	0	0	0
20180222_060002	S13	NA	0	20180222	0	97	30.4	0	23.8	0.7	2.3	0	0	0	0
20180222_080003	S13	NA	0	20180222	0	97	30.4	0	23.8	0.7	2.3	0	0	0	0
20180222_100004	S13	NA	0	20180222	0	97	30.4	0	23.8	0.7	2.3	0	0	0	0
20180222_100004	S14	duet	1	20180222	0	97	30.4	0	23.8	0.7	2.3	0	0	0	0
20180222_040001	S14	NA	0	20180222	0	97	30.4	0	23.8	0.7	2.3	0	0	0	0
20180222_060002	S14	NA	0	20180222	0	97	30.4	0	23.8	0.7	2.3	0	0	0	0
20180222_080003	S14	NA	0	20180222	0	97	30.4	0	23.8	0.7	2.3	0	0	0	0
20180222_080003	S15	duet	1	20180222	0	97	30.4	0	23.8	0.7	2.3	0	0	0	0
20180222_040001	S15	NA	0	20180222	0	97	30.4	0	23.8	0.7	2.3	0	0	0	0
20180222_060002	S15	NA	0	20180222	0	97	30.4	0	23.8	0.7	2.3	0	0	0	0
20180222_100004	S15	NA	0	20180222	0	97	30.4	0	23.8	0.7	2.3	0	0	0	0
20180222_080003	S16	duet	1	20180222	0	97	30.4	0	23.8	0.7	2.3	0	0	0	0
20180222_040001	S16	NA	0	20180222	0	97	30.4	0	23.8	0.7	2.3	0	0	0	0
20180222_060002	S16	NA	0	20180222	0	97	30.4	0	23.8	0.7	2.3	0	0	0	0
20180222_100004	S16	NA	0	20180222	0	97	30.4	0	23.8	0.7	2.3	0	0	0	0
20180222_040001	S17	NA	0	20180222	0	97	30.4	0	23.8	0.7	2.3	0	0	0	0
20180222_060002	S17	NA	0	20180222	0	97	30.4	0	23.8	0.7	2.3	0	0	0	0
20180222_080003	S17	NA	0	20180222	0	97	30.4	0	23.8	0.7	2.3	0	0	0	0
20180222_100004	S17	NA	0	20180222	0	97	30.4	0	23.8	0.7	2.3	0	0	0	0
20180222_080003	S18	duet	1	20180222	0	97	30.4	0	23.8	0.7	2.3	0	0	0	0
20180222_040001	S18	NA	0	20180222	0	97	30.4	0	23.8	0.7	2.3	0	0	0	0
20180222_060002	S18	NA	0	20180222	0	97	30.4	0	23.8	0.7	2.3	0	0	0	0
20180222_100004	S18	NA	0	20180222	0	97	30.4	0	23.8	0.7	2.3	0	0	0	0
20180222_040001	S19	NA	0	20180222	0	97	30.4	0	23.8	0.7	2.3	0	0	0	0
20180222_060002	S19	NA	0	20180222	0	97	30.4	0	23.8	0.7	2.3	0	0	0	0
20180222_080003	S19	NA	0	20180222	0	97	30.4	0	23.8	0.7	2.3	0	0	0	0
20180222_100004	S19	NA	0	20180222	0	97	30.4	0	23.8	0.7	2.3	0	0	0	0
20180222_040001	S20	NA	0	20180222	0	97	30.4	0	23.8	0.7	2.3	0	0	0	0
20180222_060002	S20	NA	0	20180222	0	97	30.4	0	23.8	0.7	2.3	0	0	0	0
20180222_080003	S20	NA	0	20180222	0	97	30.4	0	23.8	0.7	2.3	0	0	0	0
20180222_100004	S20	NA	0	20180222	0	97	30.4	0	23.8	0.7	2.3	0	0	0	0
20180223_060002	S11	duet	1	20180223	0	97	30.8	9.5	23.2	0	5.6	0	0	0	0
20180223_040001	S11	NA	0	20180223	0	97	30.8	9.5	23.2	0	5.6	0	0	0	0
20180223_080003	S11	NA	0	20180223	0	97	30.8	9.5	23.2	0	5.6	0	0	0	0
20180223_100004	S11	NA	0	20180223	0	97	30.8	9.5	23.2	0	5.6	0	0	0	0
20180223_060002	S12	duet	1	20180223	0	97	30.8	9.5	23.2	0	5.6	0	0	0	0
20180223_040001	S12	NA	0	20180223	0	97	30.8	9.5	23.2	0	5.6	0	0	0	0
20180223_080003	S12	NA	0	20180223	0	97	30.8	9.5	23.2	0	5.6	0	0	0	0
20180223_100004	S12	NA	0	20180223	0	97	30.8	9.5	23.2	0	5.6	0	0	0	0
20180223_040001	S13	NA	0	20180223	0	97	30.8	9.5	23.2	0	5.6	0	0	0	0
20180223_060002	S13	NA	0	20180223	0	97	30.8	9.5	23.2	0	5.6	0	0	0	0
20180223_080003	S13	NA	0	20180223	0	97	30.8	9.5	23.2	0	5.6	0	0	0	0
20180223_100004	S13	NA	0	20180223	0	97	30.8	9.5	23.2	0	5.6	0	0	0	0
20180223_060002	S14	duet	1	20180223	0	97	30.8	9.5	23.2	0	5.6	0	0	0	0
20180223_040001	S14	NA	0	20180223	0	97	30.8	9.5	23.2	0	5.6	0	0	0	0
20180223_080003	S14	NA	0	20180223	0	97	30.8	9.5	23.2	0	5.6	0	0	0	0
20180223_100004	S14	NA	0	20180223	0	97	30.8	9.5	23.2	0	5.6	0	0	0	0
20180223_040001	S15	NA	0	20180223	0	97	30.8	9.5	23.2	0	5.6	0	0	0	0
20180223_060002	S15	NA	0	20180223	0	97	30.8	9.5	23.2	0	5.6	0	0	0	0
20180223_080003	S15	NA	0	20180223	0	97	30.8	9.5	23.2	0	5.6	0	0	0	0
20180223_100004	S15	NA	0	20180223	0	97	30.8	9.5	23.2	0	5.6	0	0	0	0
20180223_080003	S16	duet	1	20180223	0	97	30.8	9.5	23.2	0	5.6	0	0	0	0
20180223_040001	S16	NA	0	20180223	0	97	30.8	9.5	23.2	0	5.6	0	0	0	0
20180223_060002	S16	NA	0	20180223	0	97	30.8	9.5	23.2	0	5.6	0	0	0	0
20180223_100004	S16	NA	0	20180223	0	97	30.8	9.5	23.2	0	5.6	0	0	0	0
20180223_040001	S17	NA	0	20180223	0	97	30.8	9.5	23.2	0	5.6	0	0	0	0
20180223_060002	S17	NA	0	20180223	0	97	30.8	9.5	23.2	0	5.6	0	0	0	0
20180223_080003	S17	NA	0	20180223	0	97	30.8	9.5	23.2	0	5.6	0	0	0	0
20180223_100004	S17	NA	0	20180223	0	97	30.8	9.5	23.2	0	5.6	0	0	0	0
20180223_060002	S18	duet	1	20180223	0	97	30.8	9.5	23.2	0	5.6	0	0	0	0
20180223_040002	S18	NA	0	20180223	0	97	30.8	9.5	23.2	0	5.6	0	0	0	0
20180223_080003	S18	NA	0	20180223	0	97	30.8	9.5	23.2	0	5.6	0	0	0	0
20180223_100004	S18	NA	0	20180223	0	97	30.8	9.5	23.2	0	5.6	0	0	0	0
20180223_040001	S19	NA	0	20180223	0	97	30.8	9.5	23.2	0	5.6	0	0	0	0
20180223_060002	S19	NA	0	20180223	0	97	30.8	9.5	23.2	0	5.6	0	0	0	0
20180223_080003	S19	NA	0	20180223	0	97	30.8	9.5	23.2	0	5.6	0	0	0	0
20180223_100004	S19	NA	0	20180223	0	97	30.8	9.5	23.2	0	5.6	0	0	0	0
20180223_060002	S20	duet	1	20180223	0	97	30.8	9.5	23.2	0	5.6	0	0	0	0
20180223_040001	S20	NA	0	20180223	0	97	30.8	9.5	23.2	0	5.6	0	0	0	0
20180223_080003	S20	NA	0	20180223	0	97	30.8	9.5	23.2	0	5.6	0	0	0	0
20180223_100004	S20	NA	0	20180223	0	97	30.8	9.5	23.2	0	5.6	0	0	0	0
20180224_040001	S11	solo	1	20180224	1	97	30.4	23.3	23	9.5	4	18	0	0	559
20180224_060002	S11	NA	0	20180224	1	97	30.4	23.3	23	9.5	4	18	0	0	559
20180224_080003	S11	NA	0	20180224	1	97	30.4	23.3	23	9.5	4	18	0	0	559
20180224_100004	S11	NA	0	20180224	1	97	30.4	23.3	23	9.5	4	18	0	0	559
20180224_040001	S12	solo	1	20180224	1	97	30.4	23.3	23	9.5	4	18	0	0	559
20180224_060002	S12	duet	3	20180224	1	97	30.4	23.3	23	9.5	4	18	0	0	559
20180224_080003	S12	NA	0	20180224	1	97	30.4	23.3	23	9.5	4	18	0	0	559
20180224_100004	S12	NA	0	20180224	1	97	30.4	23.3	23	9.5	4	18	0	0	559
20180224_060002	S13	duet	1	20180224	1	97	30.4	23.3	23	9.5	4	18	0	0	559
20180224_040001	S13	NA	0	20180224	1	97	30.4	23.3	23	9.5	4	18	0	0	559
20180224_080003	S13	NA	0	20180224	1	97	30.4	23.3	23	9.5	4	18	0	0	559
20180224_100004	S13	NA	0	20180224	1	97	30.4	23.3	23	9.5	4	18	0	0	559
20180224_060002	S14	duet	1	20180224	1	97	30.4	23.3	23	9.5	4	18	0	0	559
20180224_060002	S14	solo	1	20180224	1	97	30.4	23.3	23	9.5	4	18	0	0	559
20180224_040001	S14	NA	0	20180224	1	97	30.4	23.3	23	9.5	4	18	0	0	559
20180224_080003	S14	NA	0	20180224	1	97	30.4	23.3	23	9.5	4	18	0	0	559
20180224_100004	S14	NA	0	20180224	1	97	30.4	23.3	23	9.5	4	18	0	0	559
20180224_040001	S15	NA	0	20180224	1	97	30.4	23.3	23	9.5	4	18	0	0	559
20180224_060002	S15	NA	0	20180224	1	97	30.4	23.3	23	9.5	4	18	0	0	559
20180224_080003	S15	NA	0	20180224	1	97	30.4	23.3	23	9.5	4	18	0	0	559
20180224_100004	S15	NA	0	20180224	1	97	30.4	23.3	23	9.5	4	18	0	0	559
20180224_040001	S16	NA	0	20180224	1	97	30.4	23.3	23	9.5	4	18	0	0	559
20180224_060002	S16	NA	0	20180224	1	97	30.4	23.3	23	9.5	4	18	0	0	559
20180224_080003	S16	NA	0	20180224	1	97	30.4	23.3	23	9.5	4	18	0	0	559
20180224_100004	S16	NA	0	20180224	1	97	30.4	23.3	23	9.5	4	18	0	0	559
20180224_040001	S17	NA	0	20180224	1	97	30.4	23.3	23	9.5	4	18	0	0	559
20180224_060002	S17	NA	0	20180224	1	97	30.4	23.3	23	9.5	4	18	0	0	559
20180224_080003	S17	NA	0	20180224	1	97	30.4	23.3	23	9.5	4	18	0	0	559
20180224_100004	S17	NA	0	20180224	1	97	30.4	23.3	23	9.5	4	18	0	0	559
20180224_040001	S18	NA	0	20180224	1	97	30.4	23.3	23	9.5	4	18	0	0	559
20180224_060002	S18	NA	0	20180224	1	97	30.4	23.3	23	9.5	4	18	0	0	559
20180224_080003	S18	NA	0	20180224	1	97	30.4	23.3	23	9.5	4	18	0	0	559
20180224_100004	S18	NA	0	20180224	1	97	30.4	23.3	23	9.5	4	18	0	0	559
20180224_040001	S19	NA	0	20180224	1	97	30.4	23.3	23	9.5	4	18	0	0	559
20180224_060002	S19	NA	0	20180224	1	97	30.4	23.3	23	9.5	4	18	0	0	559
20180224_080003	S19	NA	0	20180224	1	97	30.4	23.3	23	9.5	4	18	0	0	559
20180224_100004	S19	NA	0	20180224	1	97	30.4	23.3	23	9.5	4	18	0	0	559
20180224_080003	S20	duet	1	20180224	1	97	30.4	23.3	23	9.5	4	18	0	0	559
20180224_040001	S20	NA	0	20180224	1	97	30.4	23.3	23	9.5	4	18	0	0	559
20180224_060002	S20	NA	0	20180224	1	97	30.4	23.3	23	9.5	4	18	0	0	559
20180224_100004	S20	NA	0	20180224	1	97	30.4	23.3	23	9.5	4	18	0	0	559
20180225_040001	S11	NA	0	20180225	1	95	25.4	10.3	23.3	23.3	0	20	0	0	945
20180225_060002	S11	NA	0	20180225	1	95	25.4	10.3	23.3	23.3	0	20	0	0	945
20180225_080003	S11	NA	0	20180225	1	95	25.4	10.3	23.3	23.3	0	20	0	0	945
20180225_100004	S11	NA	0	20180225	1	95	25.4	10.3	23.3	23.3	0	20	0	0	945
20180225_040001	S12	NA	0	20180225	1	95	25.4	10.3	23.3	23.3	0	20	0	0	945
20180225_060002	S12	NA	0	20180225	1	95	25.4	10.3	23.3	23.3	0	20	0	0	945
20180225_080003	S12	NA	0	20180225	1	95	25.4	10.3	23.3	23.3	0	20	0	0	945
20180225_100004	S12	NA	0	20180225	1	95	25.4	10.3	23.3	23.3	0	20	0	0	945
20180225_040001	S13	NA	0	20180225	1	95	25.4	10.3	23.3	23.3	0	20	0	0	945
20180225_060002	S13	NA	0	20180225	1	95	25.4	10.3	23.3	23.3	0	20	0	0	945
20180225_080003	S13	NA	0	20180225	1	95	25.4	10.3	23.3	23.3	0	20	0	0	945
20180225_100004	S13	NA	0	20180225	1	95	25.4	10.3	23.3	23.3	0	20	0	0	945
20180225_040001	S14	NA	0	20180225	1	95	25.4	10.3	23.3	23.3	0	20	0	0	945
20180225_060002	S14	NA	0	20180225	1	95	25.4	10.3	23.3	23.3	0	20	0	0	945
20180225_080003	S14	NA	0	20180225	1	95	25.4	10.3	23.3	23.3	0	20	0	0	945
20180225_100004	S14	NA	0	20180225	1	95	25.4	10.3	23.3	23.3	0	20	0	0	945
20180225_040001	S15	NA	0	20180225	1	95	25.4	10.3	23.3	23.3	0	20	0	0	945
20180225_060002	S15	NA	0	20180225	1	95	25.4	10.3	23.3	23.3	0	20	0	0	945
20180225_080003	S15	NA	0	20180225	1	95	25.4	10.3	23.3	23.3	0	20	0	0	945
20180225_100004	S15	NA	0	20180225	1	95	25.4	10.3	23.3	23.3	0	20	0	0	945
20180225_040001	S16	NA	0	20180225	1	95	25.4	10.3	23.3	23.3	0	20	0	0	945
20180225_060002	S16	NA	0	20180225	1	95	25.4	10.3	23.3	23.3	0	20	0	0	945
20180225_080003	S16	NA	0	20180225	1	95	25.4	10.3	23.3	23.3	0	20	0	0	945
20180225_100004	S16	NA	0	20180225	1	95	25.4	10.3	23.3	23.3	0	20	0	0	945
20180225_040001	S17	NA	0	20180225	1	95	25.4	10.3	23.3	23.3	0	20	0	0	945
20180225_060002	S17	NA	0	20180225	1	95	25.4	10.3	23.3	23.3	0	20	0	0	945
20180225_080003	S17	NA	0	20180225	1	95	25.4	10.3	23.3	23.3	0	20	0	0	945
20180225_100004	S17	NA	0	20180225	1	95	25.4	10.3	23.3	23.3	0	20	0	0	945
20180225_040001	S18	NA	0	20180225	1	95	25.4	10.3	23.3	23.3	0	20	0	0	945
20180225_060002	S18	NA	0	20180225	1	95	25.4	10.3	23.3	23.3	0	20	0	0	945
20180225_080003	S18	NA	0	20180225	1	95	25.4	10.3	23.3	23.3	0	20	0	0	945
20180225_100004	S18	NA	0	20180225	1	95	25.4	10.3	23.3	23.3	0	20	0	0	945
20180225_040001	S19	NA	0	20180225	1	95	25.4	10.3	23.3	23.3	0	20	0	0	945
20180225_060002	S19	NA	0	20180225	1	95	25.4	10.3	23.3	23.3	0	20	0	0	945
20180225_080003	S19	NA	0	20180225	1	95	25.4	10.3	23.3	23.3	0	20	0	0	945
20180225_100004	S19	NA	0	20180225	1	95	25.4	10.3	23.3	23.3	0	20	0	0	945
20180225_040001	S20	NA	0	20180225	1	95	25.4	10.3	23.3	23.3	0	20	0	0	945
20180225_060002	S20	NA	0	20180225	1	95	25.4	10.3	23.3	23.3	0	20	0	0	945
20180225_080003	S20	NA	0	20180225	1	95	25.4	10.3	23.3	23.3	0	20	0	0	945
20180225_100004	S20	NA	0	20180225	1	95	25.4	10.3	23.3	23.3	0	20	0	0	945
20180226_040001	S11	NA	0	20180226	1	96	31.2	11	23.1	10.3	6.7	0	0	0	0
20180226_060002	S11	NA	0	20180226	1	96	31.2	11	23.1	10.3	6.7	0	0	0	0
20180226_080003	S11	NA	0	20180226	1	96	31.2	11	23.1	10.3	6.7	0	0	0	0
20180226_100004	S11	NA	0	20180226	1	96	31.2	11	23.1	10.3	6.7	0	0	0	0
20180226_040001	S12	NA	0	20180226	1	96	31.2	11	23.1	10.3	6.7	0	0	0	0
20180226_060002	S12	NA	0	20180226	1	96	31.2	11	23.1	10.3	6.7	0	0	0	0
20180226_080003	S12	NA	0	20180226	1	96	31.2	11	23.1	10.3	6.7	0	0	0	0
20180226_100004	S12	NA	0	20180226	1	96	31.2	11	23.1	10.3	6.7	0	0	0	0
20180226_040001	S13	NA	0	20180226	1	96	31.2	11	23.1	10.3	6.7	0	0	0	0
20180226_060002	S13	NA	0	20180226	1	96	31.2	11	23.1	10.3	6.7	0	0	0	0
20180226_080003	S13	NA	0	20180226	1	96	31.2	11	23.1	10.3	6.7	0	0	0	0
20180226_100004	S13	NA	0	20180226	1	96	31.2	11	23.1	10.3	6.7	0	0	0	0
20180226_040001	S14	NA	0	20180226	1	96	31.2	11	23.1	10.3	6.7	0	0	0	0
20180226_060002	S14	NA	0	20180226	1	96	31.2	11	23.1	10.3	6.7	0	0	0	0
20180226_080003	S14	NA	0	20180226	1	96	31.2	11	23.1	10.3	6.7	0	0	0	0
20180226_100004	S14	NA	0	20180226	1	96	31.2	11	23.1	10.3	6.7	0	0	0	0
20180226_040001	S15	NA	0	20180226	1	96	31.2	11	23.1	10.3	6.7	0	0	0	0
20180226_060002	S15	NA	0	20180226	1	96	31.2	11	23.1	10.3	6.7	0	0	0	0
20180226_080003	S15	NA	0	20180226	1	96	31.2	11	23.1	10.3	6.7	0	0	0	0
20180226_100004	S15	NA	0	20180226	1	96	31.2	11	23.1	10.3	6.7	0	0	0	0
20180226_040001	S16	NA	0	20180226	1	96	31.2	11	23.1	10.3	6.7	0	0	0	0
20180226_060002	S16	NA	0	20180226	1	96	31.2	11	23.1	10.3	6.7	0	0	0	0
20180226_080003	S16	NA	0	20180226	1	96	31.2	11	23.1	10.3	6.7	0	0	0	0
20180226_100004	S16	NA	0	20180226	1	96	31.2	11	23.1	10.3	6.7	0	0	0	0
20180226_060002	S17	solo	1	20180226	1	96	31.2	11	23.1	10.3	6.7	0	0	0	0
20180226_040001	S17	NA	0	20180226	1	96	31.2	11	23.1	10.3	6.7	0	0	0	0
20180226_080003	S17	NA	0	20180226	1	96	31.2	11	23.1	10.3	6.7	0	0	0	0
20180226_100004	S17	NA	0	20180226	1	96	31.2	11	23.1	10.3	6.7	0	0	0	0
20180226_040001	S18	NA	0	20180226	1	96	31.2	11	23.1	10.3	6.7	0	0	0	0
20180226_060002	S18	NA	0	20180226	1	96	31.2	11	23.1	10.3	6.7	0	0	0	0
20180226_080003	S18	NA	0	20180226	1	96	31.2	11	23.1	10.3	6.7	0	0	0	0
20180226_100004	S18	NA	0	20180226	1	96	31.2	11	23.1	10.3	6.7	0	0	0	0
20180226_040001	S19	NA	0	20180226	1	96	31.2	11	23.1	10.3	6.7	0	0	0	0
20180226_060002	S19	NA	0	20180226	1	96	31.2	11	23.1	10.3	6.7	0	0	0	0
20180226_080003	S19	NA	0	20180226	1	96	31.2	11	23.1	10.3	6.7	0	0	0	0
20180226_100004	S19	NA	0	20180226	1	96	31.2	11	23.1	10.3	6.7	0	0	0	0
20180226_060002	S20	duet	2	20180226	1	96	31.2	11	23.1	10.3	6.7	0	0	0	0
20180226_040001	S20	NA	0	20180226	1	96	31.2	11	23.1	10.3	6.7	0	0	0	0
20180226_080003	S20	NA	0	20180226	1	96	31.2	11	23.1	10.3	6.7	0	0	0	0
20180226_100004	S20	NA	0	20180226	1	96	31.2	11	23.1	10.3	6.7	0	0	0	0
20180227_040001	S11	NA	0	20180227	0	97	32.2	0	23	11	7	0	0	0	0
20180227_060002	S11	NA	0	20180227	0	97	32.2	0	23	11	7	0	0	0	0
20180227_080003	S11	NA	0	20180227	0	97	32.2	0	23	11	7	0	0	0	0
20180227_100004	S11	NA	0	20180227	0	97	32.2	0	23	11	7	0	0	0	0
20180227_040001	S12	NA	0	20180227	0	97	32.2	0	23	11	7	0	0	0	0
20180227_060002	S12	NA	0	20180227	0	97	32.2	0	23	11	7	0	0	0	0
20180227_080003	S12	NA	0	20180227	0	97	32.2	0	23	11	7	0	0	0	0
20180227_100004	S12	NA	0	20180227	0	97	32.2	0	23	11	7	0	0	0	0
20180227_040001	S13	NA	0	20180227	0	97	32.2	0	23	11	7	0	0	0	0
20180227_060002	S13	NA	0	20180227	0	97	32.2	0	23	11	7	0	0	0	0
20180227_080003	S13	NA	0	20180227	0	97	32.2	0	23	11	7	0	0	0	0
20180227_100004	S13	NA	0	20180227	0	97	32.2	0	23	11	7	0	0	0	0
20180227_040001	S14	NA	0	20180227	0	97	32.2	0	23	11	7	0	0	0	0
20180227_060002	S14	NA	0	20180227	0	97	32.2	0	23	11	7	0	0	0	0
20180227_080003	S14	NA	0	20180227	0	97	32.2	0	23	11	7	0	0	0	0
20180227_100004	S14	NA	0	20180227	0	97	32.2	0	23	11	7	0	0	0	0
20180227_060002	S15	duet	1	20180227	0	97	32.2	0	23	11	7	0	0	0	0
20180227_040001	S15	NA	0	20180227	0	97	32.2	0	23	11	7	0	0	0	0
20180227_080003	S15	NA	0	20180227	0	97	32.2	0	23	11	7	0	0	0	0
20180227_100004	S15	NA	0	20180227	0	97	32.2	0	23	11	7	0	0	0	0
20180227_040001	S16	NA	0	20180227	0	97	32.2	0	23	11	7	0	0	0	0
20180227_060002	S16	NA	0	20180227	0	97	32.2	0	23	11	7	0	0	0	0
20180227_080003	S16	NA	0	20180227	0	97	32.2	0	23	11	7	0	0	0	0
20180227_100004	S16	NA	0	20180227	0	97	32.2	0	23	11	7	0	0	0	0
20180227_040001	S17	NA	0	20180227	0	97	32.2	0	23	11	7	0	0	0	0
20180227_060002	S17	NA	0	20180227	0	97	32.2	0	23	11	7	0	0	0	0
20180227_080003	S17	NA	0	20180227	0	97	32.2	0	23	11	7	0	0	0	0
20180227_100004	S17	NA	0	20180227	0	97	32.2	0	23	11	7	0	0	0	0
20180227_040001	S18	NA	0	20180227	0	97	32.2	0	23	11	7	0	0	0	0
20180227_060002	S18	NA	0	20180227	0	97	32.2	0	23	11	7	0	0	0	0
20180227_080003	S18	NA	0	20180227	0	97	32.2	0	23	11	7	0	0	0	0
20180227_100004	S18	NA	0	20180227	0	97	32.2	0	23	11	7	0	0	0	0
20180227_040001	S19	NA	0	20180227	0	97	32.2	0	23	11	7	0	0	0	0
20180227_060002	S19	NA	0	20180227	0	97	32.2	0	23	11	7	0	0	0	0
20180227_080003	S19	NA	0	20180227	0	97	32.2	0	23	11	7	0	0	0	0
20180227_100004	S19	NA	0	20180227	0	97	32.2	0	23	11	7	0	0	0	0
20180227_040001	S20	NA	0	20180227	0	97	32.2	0	23	11	7	0	0	0	0
20180227_060002	S20	NA	0	20180227	0	97	32.2	0	23	11	7	0	0	0	0
20180227_080003	S20	NA	0	20180227	0	97	32.2	0	23	11	7	0	0	0	0
20180227_100004	S20	NA	0	20180227	0	97	32.2	0	23	11	7	0	0	0	0
20180228_080003	S11	duet	1	20180228	0	95	33.2	4.8	24.1	0	5.3	0	0	0	0
20180228_040001	S11	NA	0	20180228	0	95	33.2	4.8	24.1	0	5.3	0	0	0	0
20180228_060002	S11	NA	0	20180228	0	95	33.2	4.8	24.1	0	5.3	0	0	0	0
20180228_100004	S11	NA	0	20180228	0	95	33.2	4.8	24.1	0	5.3	0	0	0	0
20180228_060002	S12	duet	1	20180228	0	95	33.2	4.8	24.1	0	5.3	0	0	0	0
20180228_060002	S12	solo	1	20180228	0	95	33.2	4.8	24.1	0	5.3	0	0	0	0
20180228_040001	S12	NA	0	20180228	0	95	33.2	4.8	24.1	0	5.3	0	0	0	0
20180228_080003	S12	NA	0	20180228	0	95	33.2	4.8	24.1	0	5.3	0	0	0	0
20180228_100004	S12	NA	0	20180228	0	95	33.2	4.8	24.1	0	5.3	0	0	0	0
20180228_040001	S13	NA	0	20180228	0	95	33.2	4.8	24.1	0	5.3	0	0	0	0
20180228_060002	S13	NA	0	20180228	0	95	33.2	4.8	24.1	0	5.3	0	0	0	0
20180228_080003	S13	NA	0	20180228	0	95	33.2	4.8	24.1	0	5.3	0	0	0	0
20180228_100004	S13	NA	0	20180228	0	95	33.2	4.8	24.1	0	5.3	0	0	0	0
20180228_060002	S14	duet	1	20180228	0	95	33.2	4.8	24.1	0	5.3	0	0	0	0
20180228_080003	S14	duet	2	20180228	0	95	33.2	4.8	24.1	0	5.3	0	0	0	0
20180228_040001	S14	NA	0	20180228	0	95	33.2	4.8	24.1	0	5.3	0	0	0	0
20180228_100004	S14	NA	0	20180228	0	95	33.2	4.8	24.1	0	5.3	0	0	0	0
20180228_040001	S15	NA	0	20180228	0	95	33.2	4.8	24.1	0	5.3	0	0	0	0
20180228_060002	S15	NA	0	20180228	0	95	33.2	4.8	24.1	0	5.3	0	0	0	0
20180228_080003	S15	NA	0	20180228	0	95	33.2	4.8	24.1	0	5.3	0	0	0	0
20180228_100004	S15	NA	0	20180228	0	95	33.2	4.8	24.1	0	5.3	0	0	0	0
20180228_040001	S16	NA	0	20180228	0	95	33.2	4.8	24.1	0	5.3	0	0	0	0
20180228_060002	S16	NA	0	20180228	0	95	33.2	4.8	24.1	0	5.3	0	0	0	0
20180228_080003	S16	NA	0	20180228	0	95	33.2	4.8	24.1	0	5.3	0	0	0	0
20180228_100004	S16	NA	0	20180228	0	95	33.2	4.8	24.1	0	5.3	0	0	0	0
20180228_040001	S17	solo	1	20180228	0	95	33.2	4.8	24.1	0	5.3	0	0	0	0
20180228_060002	S17	duet	1	20180228	0	95	33.2	4.8	24.1	0	5.3	0	0	0	0
20180228_080003	S17	NA	0	20180228	0	95	33.2	4.8	24.1	0	5.3	0	0	0	0
20180228_100004	S17	NA	0	20180228	0	95	33.2	4.8	24.1	0	5.3	0	0	0	0
20180228_040002	S18	NA	0	20180228	0	95	33.2	4.8	24.1	0	5.3	0	0	0	0
20180228_060002	S18	NA	0	20180228	0	95	33.2	4.8	24.1	0	5.3	0	0	0	0
20180228_080003	S18	NA	0	20180228	0	95	33.2	4.8	24.1	0	5.3	0	0	0	0
20180228_100004	S18	NA	0	20180228	0	95	33.2	4.8	24.1	0	5.3	0	0	0	0
20180228_040001	S19	NA	0	20180228	0	95	33.2	4.8	24.1	0	5.3	0	0	0	0
20180228_060002	S19	NA	0	20180228	0	95	33.2	4.8	24.1	0	5.3	0	0	0	0
20180228_080003	S19	NA	0	20180228	0	95	33.2	4.8	24.1	0	5.3	0	0	0	0
20180228_100004	S19	NA	0	20180228	0	95	33.2	4.8	24.1	0	5.3	0	0	0	0
20180228_060002	S20	duet	1	20180228	0	95	33.2	4.8	24.1	0	5.3	0	0	0	0
20180228_080003	S20	duet	1	20180228	0	95	33.2	4.8	24.1	0	5.3	0	0	0	0
20180228_040001	S20	NA	0	20180228	0	95	33.2	4.8	24.1	0	5.3	0	0	0	0
20180228_100004	S20	NA	0	20180228	0	95	33.2	4.8	24.1	0	5.3	0	0	0	0
20180301_040001	S11	NA	0	20180301	1	96	32.8	25.9	25.4	4.8	7.4	23	0	0	570
20180301_060002	S11	NA	0	20180301	1	96	32.8	25.9	25.4	4.8	7.4	23	0	0	570
20180301_080003	S11	NA	0	20180301	1	96	32.8	25.9	25.4	4.8	7.4	23	0	0	570
20180301_100004	S11	NA	0	20180301	1	96	32.8	25.9	25.4	4.8	7.4	23	0	0	570
20180301_040001	S12	NA	0	20180301	1	96	32.8	25.9	25.4	4.8	7.4	23	0	0	570
20180301_060002	S12	NA	0	20180301	1	96	32.8	25.9	25.4	4.8	7.4	23	0	0	570
20180301_080003	S12	NA	0	20180301	1	96	32.8	25.9	25.4	4.8	7.4	23	0	0	570
20180301_100004	S12	NA	0	20180301	1	96	32.8	25.9	25.4	4.8	7.4	23	0	0	570
20180301_040001	S13	NA	0	20180301	1	96	32.8	25.9	25.4	4.8	7.4	23	0	0	570
20180301_060002	S13	NA	0	20180301	1	96	32.8	25.9	25.4	4.8	7.4	23	0	0	570
20180301_080003	S13	NA	0	20180301	1	96	32.8	25.9	25.4	4.8	7.4	23	0	0	570
20180301_100004	S13	NA	0	20180301	1	96	32.8	25.9	25.4	4.8	7.4	23	0	0	570
20180301_040001	S14	NA	0	20180301	1	96	32.8	25.9	25.4	4.8	7.4	23	0	0	570
20180301_060002	S14	NA	0	20180301	1	96	32.8	25.9	25.4	4.8	7.4	23	0	0	570
20180301_080003	S14	NA	0	20180301	1	96	32.8	25.9	25.4	4.8	7.4	23	0	0	570
20180301_100004	S14	NA	0	20180301	1	96	32.8	25.9	25.4	4.8	7.4	23	0	0	570
20180301_040001	S15	NA	0	20180301	1	96	32.8	25.9	25.4	4.8	7.4	23	0	0	570
20180301_060002	S15	NA	0	20180301	1	96	32.8	25.9	25.4	4.8	7.4	23	0	0	570
20180301_080003	S15	NA	0	20180301	1	96	32.8	25.9	25.4	4.8	7.4	23	0	0	570
20180301_100004	S15	NA	0	20180301	1	96	32.8	25.9	25.4	4.8	7.4	23	0	0	570
20180301_040001	S16	NA	0	20180301	1	96	32.8	25.9	25.4	4.8	7.4	23	0	0	570
20180301_060002	S16	NA	0	20180301	1	96	32.8	25.9	25.4	4.8	7.4	23	0	0	570
20180301_080003	S16	NA	0	20180301	1	96	32.8	25.9	25.4	4.8	7.4	23	0	0	570
20180301_100004	S16	NA	0	20180301	1	96	32.8	25.9	25.4	4.8	7.4	23	0	0	570
20180301_060002	S17	duet	1	20180301	1	96	32.8	25.9	25.4	4.8	7.4	23	0	0	570
20180301_040001	S17	NA	0	20180301	1	96	32.8	25.9	25.4	4.8	7.4	23	0	0	570
20180301_080003	S17	NA	0	20180301	1	96	32.8	25.9	25.4	4.8	7.4	23	0	0	570
20180301_100004	S17	NA	0	20180301	1	96	32.8	25.9	25.4	4.8	7.4	23	0	0	570
20180301_040001	S18	NA	0	20180301	1	96	32.8	25.9	25.4	4.8	7.4	23	0	0	570
20180301_060002	S18	NA	0	20180301	1	96	32.8	25.9	25.4	4.8	7.4	23	0	0	570
20180301_080003	S18	NA	0	20180301	1	96	32.8	25.9	25.4	4.8	7.4	23	0	0	570
20180301_100004	S18	NA	0	20180301	1	96	32.8	25.9	25.4	4.8	7.4	23	0	0	570
20180301_040001	S19	NA	0	20180301	1	96	32.8	25.9	25.4	4.8	7.4	23	0	0	570
20180301_060002	S19	NA	0	20180301	1	96	32.8	25.9	25.4	4.8	7.4	23	0	0	570
20180301_080003	S19	NA	0	20180301	1	96	32.8	25.9	25.4	4.8	7.4	23	0	0	570
20180301_100004	S19	NA	0	20180301	1	96	32.8	25.9	25.4	4.8	7.4	23	0	0	570
20180301_040001	S20	NA	0	20180301	1	96	32.8	25.9	25.4	4.8	7.4	23	0	0	570
20180301_060002	S20	NA	0	20180301	1	96	32.8	25.9	25.4	4.8	7.4	23	0	0	570
20180301_080003	S20	NA	0	20180301	1	96	32.8	25.9	25.4	4.8	7.4	23	0	0	570
20180301_100004	S20	NA	0	20180301	1	96	32.8	25.9	25.4	4.8	7.4	23	0	0	570
20180302_040001	S11	NA	0	20180302	1	98	31.1	23.5	23.8	25.9	4.4	23	0	0	1666
20180302_060002	S11	NA	0	20180302	1	98	31.1	23.5	23.8	25.9	4.4	23	0	0	1666
20180302_080003	S11	NA	0	20180302	1	98	31.1	23.5	23.8	25.9	4.4	23	0	0	1666
20180302_100004	S11	NA	0	20180302	1	98	31.1	23.5	23.8	25.9	4.4	23	0	0	1666
20180302_040001	S12	NA	0	20180302	1	98	31.1	23.5	23.8	25.9	4.4	23	0	0	1666
20180302_060002	S12	NA	0	20180302	1	98	31.1	23.5	23.8	25.9	4.4	23	0	0	1666
20180302_080003	S12	NA	0	20180302	1	98	31.1	23.5	23.8	25.9	4.4	23	0	0	1666
20180302_100004	S12	NA	0	20180302	1	98	31.1	23.5	23.8	25.9	4.4	23	0	0	1666
20180302_040001	S13	NA	0	20180302	1	98	31.1	23.5	23.8	25.9	4.4	23	0	0	1666
20180302_060002	S13	NA	0	20180302	1	98	31.1	23.5	23.8	25.9	4.4	23	0	0	1666
20180302_080003	S13	NA	0	20180302	1	98	31.1	23.5	23.8	25.9	4.4	23	0	0	1666
20180302_100004	S13	NA	0	20180302	1	98	31.1	23.5	23.8	25.9	4.4	23	0	0	1666
20180302_080003	S14	duet	1	20180302	1	98	31.1	23.5	23.8	25.9	4.4	23	0	0	1666
20180302_040001	S14	NA	0	20180302	1	98	31.1	23.5	23.8	25.9	4.4	23	0	0	1666
20180302_060002	S14	NA	0	20180302	1	98	31.1	23.5	23.8	25.9	4.4	23	0	0	1666
20180302_100004	S14	NA	0	20180302	1	98	31.1	23.5	23.8	25.9	4.4	23	0	0	1666
20180302_040001	S15	NA	0	20180302	1	98	31.1	23.5	23.8	25.9	4.4	23	0	0	1666
20180302_060002	S15	NA	0	20180302	1	98	31.1	23.5	23.8	25.9	4.4	23	0	0	1666
20180302_080003	S15	NA	0	20180302	1	98	31.1	23.5	23.8	25.9	4.4	23	0	0	1666
20180302_100004	S15	NA	0	20180302	1	98	31.1	23.5	23.8	25.9	4.4	23	0	0	1666
20180302_040002	S16	NA	0	20180302	1	98	31.1	23.5	23.8	25.9	4.4	23	0	0	1666
20180302_060002	S16	NA	0	20180302	1	98	31.1	23.5	23.8	25.9	4.4	23	0	0	1666
20180302_080003	S16	NA	0	20180302	1	98	31.1	23.5	23.8	25.9	4.4	23	0	0	1666
20180302_100004	S16	NA	0	20180302	1	98	31.1	23.5	23.8	25.9	4.4	23	0	0	1666
20180302_040001	S17	NA	0	20180302	1	98	31.1	23.5	23.8	25.9	4.4	23	0	0	1666
20180302_060002	S17	NA	0	20180302	1	98	31.1	23.5	23.8	25.9	4.4	23	0	0	1666
20180302_080003	S17	NA	0	20180302	1	98	31.1	23.5	23.8	25.9	4.4	23	0	0	1666
20180302_100004	S17	NA	0	20180302	1	98	31.1	23.5	23.8	25.9	4.4	23	0	0	1666
20180302_080003	S18	duet	1	20180302	1	98	31.1	23.5	23.8	25.9	4.4	23	0	0	1666
20180302_040002	S18	NA	0	20180302	1	98	31.1	23.5	23.8	25.9	4.4	23	0	0	1666
20180302_060002	S18	NA	0	20180302	1	98	31.1	23.5	23.8	25.9	4.4	23	0	0	1666
20180302_100004	S18	NA	0	20180302	1	98	31.1	23.5	23.8	25.9	4.4	23	0	0	1666
20180302_040001	S19	NA	0	20180302	1	98	31.1	23.5	23.8	25.9	4.4	23	0	0	1666
20180302_060002	S19	NA	0	20180302	1	98	31.1	23.5	23.8	25.9	4.4	23	0	0	1666
20180302_080003	S19	NA	0	20180302	1	98	31.1	23.5	23.8	25.9	4.4	23	0	0	1666
20180302_100004	S19	NA	0	20180302	1	98	31.1	23.5	23.8	25.9	4.4	23	0	0	1666
20180302_080003	S20	duet	1	20180302	1	98	31.1	23.5	23.8	25.9	4.4	23	0	0	1666
20180302_040001	S20	NA	0	20180302	1	98	31.1	23.5	23.8	25.9	4.4	23	0	0	1666
20180302_060002	S20	NA	0	20180302	1	98	31.1	23.5	23.8	25.9	4.4	23	0	0	1666
20180302_100004	S20	NA	0	20180302	1	98	31.1	23.5	23.8	25.9	4.4	23	0	0	1666
20180303_040001	S11	NA	0	20180303	1	99	30.2	3.1	22.6	23.5	2.2	19	0	0	735
20180303_060002	S11	NA	0	20180303	1	99	30.2	3.1	22.6	23.5	2.2	19	0	0	735
20180303_080003	S11	NA	0	20180303	1	99	30.2	3.1	22.6	23.5	2.2	19	0	0	735
20180303_100004	S11	NA	0	20180303	1	99	30.2	3.1	22.6	23.5	2.2	19	0	0	735
20180303_080003	S12	duet	1	20180303	1	99	30.2	3.1	22.6	23.5	2.2	19	0	0	735
20180303_040001	S12	NA	0	20180303	1	99	30.2	3.1	22.6	23.5	2.2	19	0	0	735
20180303_060002	S12	NA	0	20180303	1	99	30.2	3.1	22.6	23.5	2.2	19	0	0	735
20180303_100004	S12	NA	0	20180303	1	99	30.2	3.1	22.6	23.5	2.2	19	0	0	735
20180303_040002	S13	NA	0	20180303	1	99	30.2	3.1	22.6	23.5	2.2	19	0	0	735
20180303_060002	S13	NA	0	20180303	1	99	30.2	3.1	22.6	23.5	2.2	19	0	0	735
20180303_080003	S13	NA	0	20180303	1	99	30.2	3.1	22.6	23.5	2.2	19	0	0	735
20180303_100004	S13	NA	0	20180303	1	99	30.2	3.1	22.6	23.5	2.2	19	0	0	735
20180303_040001	S14	NA	0	20180303	1	99	30.2	3.1	22.6	23.5	2.2	19	0	0	735
20180303_060002	S14	NA	0	20180303	1	99	30.2	3.1	22.6	23.5	2.2	19	0	0	735
20180303_080003	S14	NA	0	20180303	1	99	30.2	3.1	22.6	23.5	2.2	19	0	0	735
20180303_100004	S14	NA	0	20180303	1	99	30.2	3.1	22.6	23.5	2.2	19	0	0	735
20180303_040001	S15	NA	0	20180303	1	99	30.2	3.1	22.6	23.5	2.2	19	0	0	735
20180303_060002	S15	NA	0	20180303	1	99	30.2	3.1	22.6	23.5	2.2	19	0	0	735
20180303_080003	S15	NA	0	20180303	1	99	30.2	3.1	22.6	23.5	2.2	19	0	0	735
20180303_100004	S15	NA	0	20180303	1	99	30.2	3.1	22.6	23.5	2.2	19	0	0	735
20180303_080003	S16	duet	1	20180303	1	99	30.2	3.1	22.6	23.5	2.2	19	0	0	735
20180303_040002	S16	NA	0	20180303	1	99	30.2	3.1	22.6	23.5	2.2	19	0	0	735
20180303_060002	S16	NA	0	20180303	1	99	30.2	3.1	22.6	23.5	2.2	19	0	0	735
20180303_100004	S16	NA	0	20180303	1	99	30.2	3.1	22.6	23.5	2.2	19	0	0	735
20180303_040001	S17	NA	0	20180303	1	99	30.2	3.1	22.6	23.5	2.2	19	0	0	735
20180303_060002	S17	NA	0	20180303	1	99	30.2	3.1	22.6	23.5	2.2	19	0	0	735
20180303_080003	S17	NA	0	20180303	1	99	30.2	3.1	22.6	23.5	2.2	19	0	0	735
20180303_100004	S17	NA	0	20180303	1	99	30.2	3.1	22.6	23.5	2.2	19	0	0	735
20180303_040002	S18	NA	0	20180303	1	99	30.2	3.1	22.6	23.5	2.2	19	0	0	735
20180303_060002	S18	NA	0	20180303	1	99	30.2	3.1	22.6	23.5	2.2	19	0	0	735
20180303_080003	S18	NA	0	20180303	1	99	30.2	3.1	22.6	23.5	2.2	19	0	0	735
20180303_100004	S18	NA	0	20180303	1	99	30.2	3.1	22.6	23.5	2.2	19	0	0	735
20180303_040001	S19	NA	0	20180303	1	99	30.2	3.1	22.6	23.5	2.2	19	0	0	735
20180303_060002	S19	NA	0	20180303	1	99	30.2	3.1	22.6	23.5	2.2	19	0	0	735
20180303_080003	S19	NA	0	20180303	1	99	30.2	3.1	22.6	23.5	2.2	19	0	0	735
20180303_100004	S19	NA	0	20180303	1	99	30.2	3.1	22.6	23.5	2.2	19	0	0	735
20180303_060002	S20	duet	1	20180303	1	99	30.2	3.1	22.6	23.5	2.2	19	0	0	735
20180303_040001	S20	NA	0	20180303	1	99	30.2	3.1	22.6	23.5	2.2	19	0	0	735
20180303_080003	S20	NA	0	20180303	1	99	30.2	3.1	22.6	23.5	2.2	19	0	0	735
20180303_100004	S20	NA	0	20180303	1	99	30.2	3.1	22.6	23.5	2.2	19	0	0	735
20180304_040001	S11	solo	1	20180304	1	97	30.8	3.5	23.8	3.1	5.6	19	0	0	830
20180304_060002	S11	NA	0	20180304	1	97	30.8	3.5	23.8	3.1	5.6	19	0	0	830
20180304_080003	S11	NA	0	20180304	1	97	30.8	3.5	23.8	3.1	5.6	19	0	0	830
20180304_100004	S11	NA	0	20180304	1	97	30.8	3.5	23.8	3.1	5.6	19	0	0	830
20180304_040001	S12	NA	0	20180304	1	97	30.8	3.5	23.8	3.1	5.6	19	0	0	830
20180304_060002	S12	NA	0	20180304	1	97	30.8	3.5	23.8	3.1	5.6	19	0	0	830
20180304_080003	S12	NA	0	20180304	1	97	30.8	3.5	23.8	3.1	5.6	19	0	0	830
20180304_100004	S12	NA	0	20180304	1	97	30.8	3.5	23.8	3.1	5.6	19	0	0	830
20180304_040002	S13	NA	0	20180304	1	97	30.8	3.5	23.8	3.1	5.6	19	0	0	830
20180304_060002	S13	NA	0	20180304	1	97	30.8	3.5	23.8	3.1	5.6	19	0	0	830
20180304_080003	S13	NA	0	20180304	1	97	30.8	3.5	23.8	3.1	5.6	19	0	0	830
20180304_100004	S13	NA	0	20180304	1	97	30.8	3.5	23.8	3.1	5.6	19	0	0	830
20180304_060002	S14	duet	1	20180304	1	97	30.8	3.5	23.8	3.1	5.6	19	0	0	830
20180304_040001	S14	NA	0	20180304	1	97	30.8	3.5	23.8	3.1	5.6	19	0	0	830
20180304_080003	S14	NA	0	20180304	1	97	30.8	3.5	23.8	3.1	5.6	19	0	0	830
20180304_100004	S14	NA	0	20180304	1	97	30.8	3.5	23.8	3.1	5.6	19	0	0	830
20180304_040002	S15	NA	0	20180304	1	97	30.8	3.5	23.8	3.1	5.6	19	0	0	830
20180304_060002	S15	NA	0	20180304	1	97	30.8	3.5	23.8	3.1	5.6	19	0	0	830
20180304_080003	S15	NA	0	20180304	1	97	30.8	3.5	23.8	3.1	5.6	19	0	0	830
20180304_100004	S15	NA	0	20180304	1	97	30.8	3.5	23.8	3.1	5.6	19	0	0	830
20180304_040002	S16	NA	0	20180304	1	97	30.8	3.5	23.8	3.1	5.6	19	0	0	830
20180304_060002	S16	NA	0	20180304	1	97	30.8	3.5	23.8	3.1	5.6	19	0	0	830
20180304_080003	S16	NA	0	20180304	1	97	30.8	3.5	23.8	3.1	5.6	19	0	0	830
20180304_100004	S16	NA	0	20180304	1	97	30.8	3.5	23.8	3.1	5.6	19	0	0	830
20180304_040001	S17	NA	0	20180304	1	97	30.8	3.5	23.8	3.1	5.6	19	0	0	830
20180304_060002	S17	NA	0	20180304	1	97	30.8	3.5	23.8	3.1	5.6	19	0	0	830
20180304_080003	S17	NA	0	20180304	1	97	30.8	3.5	23.8	3.1	5.6	19	0	0	830
20180304_100004	S17	NA	0	20180304	1	97	30.8	3.5	23.8	3.1	5.6	19	0	0	830
20180304_040002	S18	NA	0	20180304	1	97	30.8	3.5	23.8	3.1	5.6	19	0	0	830
20180304_060002	S18	NA	0	20180304	1	97	30.8	3.5	23.8	3.1	5.6	19	0	0	830
20180304_080003	S18	NA	0	20180304	1	97	30.8	3.5	23.8	3.1	5.6	19	0	0	830
20180304_100004	S18	NA	0	20180304	1	97	30.8	3.5	23.8	3.1	5.6	19	0	0	830
20180304_040001	S19	NA	0	20180304	1	97	30.8	3.5	23.8	3.1	5.6	19	0	0	830
20180304_060002	S19	NA	0	20180304	1	97	30.8	3.5	23.8	3.1	5.6	19	0	0	830
20180304_080003	S19	NA	0	20180304	1	97	30.8	3.5	23.8	3.1	5.6	19	0	0	830
20180304_100004	S19	NA	0	20180304	1	97	30.8	3.5	23.8	3.1	5.6	19	0	0	830
20180304_060002	S20	duet	1	20180304	1	97	30.8	3.5	23.8	3.1	5.6	19	0	0	830
20180304_040001	S20	NA	0	20180304	1	97	30.8	3.5	23.8	3.1	5.6	19	0	0	830
20180304_080003	S20	NA	0	20180304	1	97	30.8	3.5	23.8	3.1	5.6	19	0	0	830
20180304_100004	S20	NA	0	20180304	1	97	30.8	3.5	23.8	3.1	5.6	19	0	0	830
20180305_040001	S11	NA	0	20180305	1	96	30.4	0.4	23.2	3.5	0.9	0	0	0	0
20180305_060002	S11	NA	0	20180305	1	96	30.4	0.4	23.2	3.5	0.9	0	0	0	0
20180305_080003	S11	NA	0	20180305	1	96	30.4	0.4	23.2	3.5	0.9	0	0	0	0
20180305_100004	S11	NA	0	20180305	1	96	30.4	0.4	23.2	3.5	0.9	0	0	0	0
20180305_040001	S12	NA	0	20180305	1	96	30.4	0.4	23.2	3.5	0.9	0	0	0	0
20180305_060002	S12	NA	0	20180305	1	96	30.4	0.4	23.2	3.5	0.9	0	0	0	0
20180305_080003	S12	NA	0	20180305	1	96	30.4	0.4	23.2	3.5	0.9	0	0	0	0
20180305_100004	S12	NA	0	20180305	1	96	30.4	0.4	23.2	3.5	0.9	0	0	0	0
20180305_040002	S13	NA	0	20180305	1	96	30.4	0.4	23.2	3.5	0.9	0	0	0	0
20180305_060002	S13	NA	0	20180305	1	96	30.4	0.4	23.2	3.5	0.9	0	0	0	0
20180305_080003	S13	NA	0	20180305	1	96	30.4	0.4	23.2	3.5	0.9	0	0	0	0
20180305_100004	S13	NA	0	20180305	1	96	30.4	0.4	23.2	3.5	0.9	0	0	0	0
20180305_040001	S14	NA	0	20180305	1	96	30.4	0.4	23.2	3.5	0.9	0	0	0	0
20180305_060002	S14	NA	0	20180305	1	96	30.4	0.4	23.2	3.5	0.9	0	0	0	0
20180305_080003	S14	NA	0	20180305	1	96	30.4	0.4	23.2	3.5	0.9	0	0	0	0
20180305_100004	S14	NA	0	20180305	1	96	30.4	0.4	23.2	3.5	0.9	0	0	0	0
20180305_040002	S15	NA	0	20180305	1	96	30.4	0.4	23.2	3.5	0.9	0	0	0	0
20180305_060002	S15	NA	0	20180305	1	96	30.4	0.4	23.2	3.5	0.9	0	0	0	0
20180305_080003	S15	NA	0	20180305	1	96	30.4	0.4	23.2	3.5	0.9	0	0	0	0
20180305_100004	S15	NA	0	20180305	1	96	30.4	0.4	23.2	3.5	0.9	0	0	0	0
20180305_040002	S16	NA	0	20180305	1	96	30.4	0.4	23.2	3.5	0.9	0	0	0	0
20180305_060002	S16	NA	0	20180305	1	96	30.4	0.4	23.2	3.5	0.9	0	0	0	0
20180305_080003	S16	NA	0	20180305	1	96	30.4	0.4	23.2	3.5	0.9	0	0	0	0
20180305_100004	S16	NA	0	20180305	1	96	30.4	0.4	23.2	3.5	0.9	0	0	0	0
20180305_040001	S17	NA	0	20180305	1	96	30.4	0.4	23.2	3.5	0.9	0	0	0	0
20180305_060002	S17	NA	0	20180305	1	96	30.4	0.4	23.2	3.5	0.9	0	0	0	0
20180305_080003	S17	NA	0	20180305	1	96	30.4	0.4	23.2	3.5	0.9	0	0	0	0
20180305_100004	S17	NA	0	20180305	1	96	30.4	0.4	23.2	3.5	0.9	0	0	0	0
20180305_040002	S18	NA	0	20180305	1	96	30.4	0.4	23.2	3.5	0.9	0	0	0	0
20180305_060002	S18	NA	0	20180305	1	96	30.4	0.4	23.2	3.5	0.9	0	0	0	0
20180305_080003	S18	NA	0	20180305	1	96	30.4	0.4	23.2	3.5	0.9	0	0	0	0
20180305_100004	S18	NA	0	20180305	1	96	30.4	0.4	23.2	3.5	0.9	0	0	0	0
20180305_040001	S19	NA	0	20180305	1	96	30.4	0.4	23.2	3.5	0.9	0	0	0	0
20180305_060002	S19	NA	0	20180305	1	96	30.4	0.4	23.2	3.5	0.9	0	0	0	0
20180305_080003	S19	NA	0	20180305	1	96	30.4	0.4	23.2	3.5	0.9	0	0	0	0
20180305_100004	S19	NA	0	20180305	1	96	30.4	0.4	23.2	3.5	0.9	0	0	0	0
20180305_060002	S20	duet	1	20180305	1	96	30.4	0.4	23.2	3.5	0.9	0	0	0	0
20180305_080003	S20	duet	1	20180305	1	96	30.4	0.4	23.2	3.5	0.9	0	0	0	0
20180305_040001	S20	NA	0	20180305	1	96	30.4	0.4	23.2	3.5	0.9	0	0	0	0
20180305_100004	S20	NA	0	20180305	1	96	30.4	0.4	23.2	3.5	0.9	0	0	0	0
20180306_040001	S11	NA	0	20180306	0	96	32.3	0	23.5	0.4	7.1	0	0	0	0
20180306_060002	S11	NA	0	20180306	0	96	32.3	0	23.5	0.4	7.1	0	0	0	0
20180306_080003	S11	NA	0	20180306	0	96	32.3	0	23.5	0.4	7.1	0	0	0	0
20180306_100004	S11	NA	0	20180306	0	96	32.3	0	23.5	0.4	7.1	0	0	0	0
20180306_060002	S12	duet	1	20180306	0	96	32.3	0	23.5	0.4	7.1	0	0	0	0
20180306_060002	S12	solo	1	20180306	0	96	32.3	0	23.5	0.4	7.1	0	0	0	0
20180306_040001	S12	NA	0	20180306	0	96	32.3	0	23.5	0.4	7.1	0	0	0	0
20180306_080003	S12	NA	0	20180306	0	96	32.3	0	23.5	0.4	7.1	0	0	0	0
20180306_100004	S12	NA	0	20180306	0	96	32.3	0	23.5	0.4	7.1	0	0	0	0
20180306_060002	S13	duet	1	20180306	0	96	32.3	0	23.5	0.4	7.1	0	0	0	0
20180306_040002	S13	NA	0	20180306	0	96	32.3	0	23.5	0.4	7.1	0	0	0	0
20180306_080003	S13	NA	0	20180306	0	96	32.3	0	23.5	0.4	7.1	0	0	0	0
20180306_100004	S13	NA	0	20180306	0	96	32.3	0	23.5	0.4	7.1	0	0	0	0
20180306_040001	S14	NA	0	20180306	0	96	32.3	0	23.5	0.4	7.1	0	0	0	0
20180306_060002	S14	NA	0	20180306	0	96	32.3	0	23.5	0.4	7.1	0	0	0	0
20180306_080003	S14	NA	0	20180306	0	96	32.3	0	23.5	0.4	7.1	0	0	0	0
20180306_100004	S14	NA	0	20180306	0	96	32.3	0	23.5	0.4	7.1	0	0	0	0
20180306_060002	S15	duet	1	20180306	0	96	32.3	0	23.5	0.4	7.1	0	0	0	0
20180306_040002	S15	NA	0	20180306	0	96	32.3	0	23.5	0.4	7.1	0	0	0	0
20180306_080003	S15	NA	0	20180306	0	96	32.3	0	23.5	0.4	7.1	0	0	0	0
20180306_100004	S15	NA	0	20180306	0	96	32.3	0	23.5	0.4	7.1	0	0	0	0
20180306_040002	S16	NA	0	20180306	0	96	32.3	0	23.5	0.4	7.1	0	0	0	0
20180306_060002	S16	NA	0	20180306	0	96	32.3	0	23.5	0.4	7.1	0	0	0	0
20180306_080003	S16	NA	0	20180306	0	96	32.3	0	23.5	0.4	7.1	0	0	0	0
20180306_100004	S16	NA	0	20180306	0	96	32.3	0	23.5	0.4	7.1	0	0	0	0
20180306_040001	S17	NA	0	20180306	0	96	32.3	0	23.5	0.4	7.1	0	0	0	0
20180306_060002	S17	NA	0	20180306	0	96	32.3	0	23.5	0.4	7.1	0	0	0	0
20180306_080003	S17	NA	0	20180306	0	96	32.3	0	23.5	0.4	7.1	0	0	0	0
20180306_100004	S17	NA	0	20180306	0	96	32.3	0	23.5	0.4	7.1	0	0	0	0
20180306_080003	S18	duet	1	20180306	0	96	32.3	0	23.5	0.4	7.1	0	0	0	0
20180306_040002	S18	NA	0	20180306	0	96	32.3	0	23.5	0.4	7.1	0	0	0	0
20180306_060002	S18	NA	0	20180306	0	96	32.3	0	23.5	0.4	7.1	0	0	0	0
20180306_100004	S18	NA	0	20180306	0	96	32.3	0	23.5	0.4	7.1	0	0	0	0
20180306_060002	S19	solo	1	20180306	0	96	32.3	0	23.5	0.4	7.1	0	0	0	0
20180306_040001	S19	NA	0	20180306	0	96	32.3	0	23.5	0.4	7.1	0	0	0	0
20180306_080003	S19	NA	0	20180306	0	96	32.3	0	23.5	0.4	7.1	0	0	0	0
20180306_100004	S19	NA	0	20180306	0	96	32.3	0	23.5	0.4	7.1	0	0	0	0
20180306_060002	S20	duet	1	20180306	0	96	32.3	0	23.5	0.4	7.1	0	0	0	0
20180306_040001	S20	NA	0	20180306	0	96	32.3	0	23.5	0.4	7.1	0	0	0	0
20180306_080003	S20	NA	0	20180306	0	96	32.3	0	23.5	0.4	7.1	0	0	0	0
20180306_100004	S20	NA	0	20180306	0	96	32.3	0	23.5	0.4	7.1	0	0	0	0
20180307_040001	S11	solo	1	20180307	0	98	31.2	14	23.3	0	6.2	0	0	0	0
20180307_060002	S11	NA	0	20180307	0	98	31.2	14	23.3	0	6.2	0	0	0	0
20180307_080003	S11	NA	0	20180307	0	98	31.2	14	23.3	0	6.2	0	0	0	0
20180307_100004	S11	NA	0	20180307	0	98	31.2	14	23.3	0	6.2	0	0	0	0
20180307_060002	S12	duet	1	20180307	0	98	31.2	14	23.3	0	6.2	0	0	0	0
20180307_040001	S12	NA	0	20180307	0	98	31.2	14	23.3	0	6.2	0	0	0	0
20180307_080003	S12	NA	0	20180307	0	98	31.2	14	23.3	0	6.2	0	0	0	0
20180307_100004	S12	NA	0	20180307	0	98	31.2	14	23.3	0	6.2	0	0	0	0
20180307_060002	S13	duet	1	20180307	0	98	31.2	14	23.3	0	6.2	0	0	0	0
20180307_040002	S13	NA	0	20180307	0	98	31.2	14	23.3	0	6.2	0	0	0	0
20180307_080003	S13	NA	0	20180307	0	98	31.2	14	23.3	0	6.2	0	0	0	0
20180307_100004	S13	NA	0	20180307	0	98	31.2	14	23.3	0	6.2	0	0	0	0
20180307_040001	S14	solo	1	20180307	0	98	31.2	14	23.3	0	6.2	0	0	0	0
20180307_060002	S14	duet	2	20180307	0	98	31.2	14	23.3	0	6.2	0	0	0	0
20180307_080003	S14	NA	0	20180307	0	98	31.2	14	23.3	0	6.2	0	0	0	0
20180307_100004	S14	NA	0	20180307	0	98	31.2	14	23.3	0	6.2	0	0	0	0
20180307_060002	S15	duet	1	20180307	0	98	31.2	14	23.3	0	6.2	0	0	0	0
20180307_040002	S15	NA	0	20180307	0	98	31.2	14	23.3	0	6.2	0	0	0	0
20180307_080003	S15	NA	0	20180307	0	98	31.2	14	23.3	0	6.2	0	0	0	0
20180307_100004	S15	NA	0	20180307	0	98	31.2	14	23.3	0	6.2	0	0	0	0
20180307_040002	S16	NA	0	20180307	0	98	31.2	14	23.3	0	6.2	0	0	0	0
20180307_060002	S16	NA	0	20180307	0	98	31.2	14	23.3	0	6.2	0	0	0	0
20180307_080003	S16	NA	0	20180307	0	98	31.2	14	23.3	0	6.2	0	0	0	0
20180307_100004	S16	NA	0	20180307	0	98	31.2	14	23.3	0	6.2	0	0	0	0
20180307_040001	S17	solo	1	20180307	0	98	31.2	14	23.3	0	6.2	0	0	0	0
20180307_060002	S17	NA	0	20180307	0	98	31.2	14	23.3	0	6.2	0	0	0	0
20180307_080003	S17	NA	0	20180307	0	98	31.2	14	23.3	0	6.2	0	0	0	0
20180307_100004	S17	NA	0	20180307	0	98	31.2	14	23.3	0	6.2	0	0	0	0
20180307_040002	S18	NA	0	20180307	0	98	31.2	14	23.3	0	6.2	0	0	0	0
20180307_060002	S18	NA	0	20180307	0	98	31.2	14	23.3	0	6.2	0	0	0	0
20180307_080003	S18	NA	0	20180307	0	98	31.2	14	23.3	0	6.2	0	0	0	0
20180307_100004	S18	NA	0	20180307	0	98	31.2	14	23.3	0	6.2	0	0	0	0
20180307_040001	S19	NA	0	20180307	0	98	31.2	14	23.3	0	6.2	0	0	0	0
20180307_060002	S19	NA	0	20180307	0	98	31.2	14	23.3	0	6.2	0	0	0	0
20180307_080003	S19	NA	0	20180307	0	98	31.2	14	23.3	0	6.2	0	0	0	0
20180307_100004	S19	NA	0	20180307	0	98	31.2	14	23.3	0	6.2	0	0	0	0
20180307_060002	S20	duet	1	20180307	0	98	31.2	14	23.3	0	6.2	0	0	0	0
20180307_040001	S20	NA	0	20180307	0	98	31.2	14	23.3	0	6.2	0	0	0	0
20180307_080003	S20	NA	0	20180307	0	98	31.2	14	23.3	0	6.2	0	0	0	0
20180307_100004	S20	NA	0	20180307	0	98	31.2	14	23.3	0	6.2	0	0	0	0
20180308_080003	S11	duet	1	20180308	0	90	30.8	1.8	23.9	14	4.5	20	0	0	385
20180308_040001	S11	NA	0	20180308	0	90	30.8	1.8	23.9	14	4.5	20	0	0	385
20180308_060002	S11	NA	0	20180308	0	90	30.8	1.8	23.9	14	4.5	20	0	0	385
20180308_100004	S11	NA	0	20180308	0	90	30.8	1.8	23.9	14	4.5	20	0	0	385
20180308_040001	S12	NA	0	20180308	0	90	30.8	1.8	23.9	14	4.5	20	0	0	385
20180308_060002	S12	NA	0	20180308	0	90	30.8	1.8	23.9	14	4.5	20	0	0	385
20180308_080003	S12	NA	0	20180308	0	90	30.8	1.8	23.9	14	4.5	20	0	0	385
20180308_100004	S12	NA	0	20180308	0	90	30.8	1.8	23.9	14	4.5	20	0	0	385
20180308_040002	S13	NA	0	20180308	0	90	30.8	1.8	23.9	14	4.5	20	0	0	385
20180308_060002	S13	NA	0	20180308	0	90	30.8	1.8	23.9	14	4.5	20	0	0	385
20180308_080003	S13	NA	0	20180308	0	90	30.8	1.8	23.9	14	4.5	20	0	0	385
20180308_100004	S13	NA	0	20180308	0	90	30.8	1.8	23.9	14	4.5	20	0	0	385
20180308_060002	S14	duet	2	20180308	0	90	30.8	1.8	23.9	14	4.5	20	0	0	385
20180308_080003	S14	duet	1	20180308	0	90	30.8	1.8	23.9	14	4.5	20	0	0	385
20180308_040001	S14	NA	0	20180308	0	90	30.8	1.8	23.9	14	4.5	20	0	0	385
20180308_100004	S14	NA	0	20180308	0	90	30.8	1.8	23.9	14	4.5	20	0	0	385
20180308_040001	S15	solo	1	20180308	0	90	30.8	1.8	23.9	14	4.5	20	0	0	385
20180308_040002	S15	NA	0	20180308	0	90	30.8	1.8	23.9	14	4.5	20	0	0	385
20180308_060002	S15	NA	0	20180308	0	90	30.8	1.8	23.9	14	4.5	20	0	0	385
20180308_080003	S15	NA	0	20180308	0	90	30.8	1.8	23.9	14	4.5	20	0	0	385
20180308_100004	S15	NA	0	20180308	0	90	30.8	1.8	23.9	14	4.5	20	0	0	385
20180308_040002	S16	NA	0	20180308	0	90	30.8	1.8	23.9	14	4.5	20	0	0	385
20180308_060002	S16	NA	0	20180308	0	90	30.8	1.8	23.9	14	4.5	20	0	0	385
20180308_080003	S16	NA	0	20180308	0	90	30.8	1.8	23.9	14	4.5	20	0	0	385
20180308_100004	S16	NA	0	20180308	0	90	30.8	1.8	23.9	14	4.5	20	0	0	385
20180308_040001	S17	NA	0	20180308	0	90	30.8	1.8	23.9	14	4.5	20	0	0	385
20180308_060002	S17	NA	0	20180308	0	90	30.8	1.8	23.9	14	4.5	20	0	0	385
20180308_080003	S17	NA	0	20180308	0	90	30.8	1.8	23.9	14	4.5	20	0	0	385
20180308_100004	S17	NA	0	20180308	0	90	30.8	1.8	23.9	14	4.5	20	0	0	385
20180308_040002	S18	NA	0	20180308	0	90	30.8	1.8	23.9	14	4.5	20	0	0	385
20180308_060002	S18	NA	0	20180308	0	90	30.8	1.8	23.9	14	4.5	20	0	0	385
20180308_080003	S18	NA	0	20180308	0	90	30.8	1.8	23.9	14	4.5	20	0	0	385
20180308_100004	S18	NA	0	20180308	0	90	30.8	1.8	23.9	14	4.5	20	0	0	385
20180308_040001	S19	NA	0	20180308	0	90	30.8	1.8	23.9	14	4.5	20	0	0	385
20180308_060002	S19	NA	0	20180308	0	90	30.8	1.8	23.9	14	4.5	20	0	0	385
20180308_080003	S19	NA	0	20180308	0	90	30.8	1.8	23.9	14	4.5	20	0	0	385
20180308_100004	S19	NA	0	20180308	0	90	30.8	1.8	23.9	14	4.5	20	0	0	385
20180308_040001	S20	solo	1	20180308	0	90	30.8	1.8	23.9	14	4.5	20	0	0	385
20180308_060002	S20	duet	2	20180308	0	90	30.8	1.8	23.9	14	4.5	20	0	0	385
20180308_080003	S20	NA	0	20180308	0	90	30.8	1.8	23.9	14	4.5	20	0	0	385
20180308_100004	S20	NA	0	20180308	0	90	30.8	1.8	23.9	14	4.5	20	0	0	385
20180309_040001	S11	solo	1	20180309	0	98	30.7	0	24.1	1.8	7.5	22	0	0	329
20180309_060002	S11	duet	1	20180309	0	98	30.7	0	24.1	1.8	7.5	22	0	0	329
20180309_080003	S11	NA	0	20180309	0	98	30.7	0	24.1	1.8	7.5	22	0	0	329
20180309_100004	S11	NA	0	20180309	0	98	30.7	0	24.1	1.8	7.5	22	0	0	329
20180309_060002	S12	duet	1	20180309	0	98	30.7	0	24.1	1.8	7.5	22	0	0	329
20180309_040001	S12	NA	0	20180309	0	98	30.7	0	24.1	1.8	7.5	22	0	0	329
20180309_080003	S12	NA	0	20180309	0	98	30.7	0	24.1	1.8	7.5	22	0	0	329
20180309_100004	S12	NA	0	20180309	0	98	30.7	0	24.1	1.8	7.5	22	0	0	329
20180309_040001	S13	NA	0	20180309	0	98	30.7	0	24.1	1.8	7.5	22	0	0	329
20180309_060002	S13	NA	0	20180309	0	98	30.7	0	24.1	1.8	7.5	22	0	0	329
20180309_080003	S13	NA	0	20180309	0	98	30.7	0	24.1	1.8	7.5	22	0	0	329
20180309_100004	S13	NA	0	20180309	0	98	30.7	0	24.1	1.8	7.5	22	0	0	329
20180309_040001	S14	solo	1	20180309	0	98	30.7	0	24.1	1.8	7.5	22	0	0	329
20180309_060002	S14	duet	1	20180309	0	98	30.7	0	24.1	1.8	7.5	22	0	0	329
20180309_080003	S14	NA	0	20180309	0	98	30.7	0	24.1	1.8	7.5	22	0	0	329
20180309_100004	S14	NA	0	20180309	0	98	30.7	0	24.1	1.8	7.5	22	0	0	329
20180309_040001	S15	NA	0	20180309	0	98	30.7	0	24.1	1.8	7.5	22	0	0	329
20180309_060002	S15	NA	0	20180309	0	98	30.7	0	24.1	1.8	7.5	22	0	0	329
20180309_080003	S15	NA	0	20180309	0	98	30.7	0	24.1	1.8	7.5	22	0	0	329
20180309_100004	S15	NA	0	20180309	0	98	30.7	0	24.1	1.8	7.5	22	0	0	329
20180309_040002	S16	NA	0	20180309	0	98	30.7	0	24.1	1.8	7.5	22	0	0	329
20180309_060002	S16	NA	0	20180309	0	98	30.7	0	24.1	1.8	7.5	22	0	0	329
20180309_080003	S16	NA	0	20180309	0	98	30.7	0	24.1	1.8	7.5	22	0	0	329
20180309_100004	S16	NA	0	20180309	0	98	30.7	0	24.1	1.8	7.5	22	0	0	329
20180309_040001	S17	NA	0	20180309	0	98	30.7	0	24.1	1.8	7.5	22	0	0	329
20180309_060002	S17	NA	0	20180309	0	98	30.7	0	24.1	1.8	7.5	22	0	0	329
20180309_080003	S17	NA	0	20180309	0	98	30.7	0	24.1	1.8	7.5	22	0	0	329
20180309_100004	S17	NA	0	20180309	0	98	30.7	0	24.1	1.8	7.5	22	0	0	329
20180309_040002	S18	NA	0	20180309	0	98	30.7	0	24.1	1.8	7.5	22	0	0	329
20180309_060002	S18	NA	0	20180309	0	98	30.7	0	24.1	1.8	7.5	22	0	0	329
20180309_080003	S18	NA	0	20180309	0	98	30.7	0	24.1	1.8	7.5	22	0	0	329
20180309_100004	S18	NA	0	20180309	0	98	30.7	0	24.1	1.8	7.5	22	0	0	329
20180309_060002	S19	duet	1	20180309	0	98	30.7	0	24.1	1.8	7.5	22	0	0	329
20180309_040001	S19	NA	0	20180309	0	98	30.7	0	24.1	1.8	7.5	22	0	0	329
20180309_080003	S19	NA	0	20180309	0	98	30.7	0	24.1	1.8	7.5	22	0	0	329
20180309_100004	S19	NA	0	20180309	0	98	30.7	0	24.1	1.8	7.5	22	0	0	329
20180309_040001	S20	solo	1	20180309	0	98	30.7	0	24.1	1.8	7.5	22	0	0	329
20180309_060002	S20	duet	1	20180309	0	98	30.7	0	24.1	1.8	7.5	22	0	0	329
20180309_080003	S20	NA	0	20180309	0	98	30.7	0	24.1	1.8	7.5	22	0	0	329
20180309_100004	S20	NA	0	20180309	0	98	30.7	0	24.1	1.8	7.5	22	0	0	329
20180310_040001	S11	NA	0	20180310	0	97	30.9	2.2	24.1	0	7.2	0	0	0	0
20180310_060002	S11	NA	0	20180310	0	97	30.9	2.2	24.1	0	7.2	0	0	0	0
20180310_080003	S11	NA	0	20180310	0	97	30.9	2.2	24.1	0	7.2	0	0	0	0
20180310_100004	S11	NA	0	20180310	0	97	30.9	2.2	24.1	0	7.2	0	0	0	0
20180310_060002	S12	duet	1	20180310	0	97	30.9	2.2	24.1	0	7.2	0	0	0	0
20180310_040001	S12	NA	0	20180310	0	97	30.9	2.2	24.1	0	7.2	0	0	0	0
20180310_080003	S12	NA	0	20180310	0	97	30.9	2.2	24.1	0	7.2	0	0	0	0
20180310_100004	S12	NA	0	20180310	0	97	30.9	2.2	24.1	0	7.2	0	0	0	0
20180310_040001	S13	NA	0	20180310	0	97	30.9	2.2	24.1	0	7.2	0	0	0	0
20180310_060002	S13	NA	0	20180310	0	97	30.9	2.2	24.1	0	7.2	0	0	0	0
20180310_080003	S13	NA	0	20180310	0	97	30.9	2.2	24.1	0	7.2	0	0	0	0
20180310_100004	S13	NA	0	20180310	0	97	30.9	2.2	24.1	0	7.2	0	0	0	0
20180310_040001	S14	NA	0	20180310	0	97	30.9	2.2	24.1	0	7.2	0	0	0	0
20180310_060002	S14	NA	0	20180310	0	97	30.9	2.2	24.1	0	7.2	0	0	0	0
20180310_080003	S14	NA	0	20180310	0	97	30.9	2.2	24.1	0	7.2	0	0	0	0
20180310_100004	S14	NA	0	20180310	0	97	30.9	2.2	24.1	0	7.2	0	0	0	0
20180310_080003	S15	duet	1	20180310	0	97	30.9	2.2	24.1	0	7.2	0	0	0	0
20180310_040001	S15	NA	0	20180310	0	97	30.9	2.2	24.1	0	7.2	0	0	0	0
20180310_060002	S15	NA	0	20180310	0	97	30.9	2.2	24.1	0	7.2	0	0	0	0
20180310_100004	S15	NA	0	20180310	0	97	30.9	2.2	24.1	0	7.2	0	0	0	0
20180310_040002	S16	NA	0	20180310	0	97	30.9	2.2	24.1	0	7.2	0	0	0	0
20180310_060002	S16	NA	0	20180310	0	97	30.9	2.2	24.1	0	7.2	0	0	0	0
20180310_080003	S16	NA	0	20180310	0	97	30.9	2.2	24.1	0	7.2	0	0	0	0
20180310_100004	S16	NA	0	20180310	0	97	30.9	2.2	24.1	0	7.2	0	0	0	0
20180310_060002	S17	duet	1	20180310	0	97	30.9	2.2	24.1	0	7.2	0	0	0	0
20180310_040001	S17	NA	0	20180310	0	97	30.9	2.2	24.1	0	7.2	0	0	0	0
20180310_080003	S17	NA	0	20180310	0	97	30.9	2.2	24.1	0	7.2	0	0	0	0
20180310_100004	S17	NA	0	20180310	0	97	30.9	2.2	24.1	0	7.2	0	0	0	0
20180310_040002	S18	NA	0	20180310	0	97	30.9	2.2	24.1	0	7.2	0	0	0	0
20180310_060002	S18	NA	0	20180310	0	97	30.9	2.2	24.1	0	7.2	0	0	0	0
20180310_080003	S18	NA	0	20180310	0	97	30.9	2.2	24.1	0	7.2	0	0	0	0
20180310_100004	S18	NA	0	20180310	0	97	30.9	2.2	24.1	0	7.2	0	0	0	0
20180310_060002	S19	duet	1	20180310	0	97	30.9	2.2	24.1	0	7.2	0	0	0	0
20180310_040001	S19	NA	0	20180310	0	97	30.9	2.2	24.1	0	7.2	0	0	0	0
20180310_080003	S19	NA	0	20180310	0	97	30.9	2.2	24.1	0	7.2	0	0	0	0
20180310_100004	S19	NA	0	20180310	0	97	30.9	2.2	24.1	0	7.2	0	0	0	0
20180310_080003	S20	duet	1	20180310	0	97	30.9	2.2	24.1	0	7.2	0	0	0	0
20180310_040001	S20	NA	0	20180310	0	97	30.9	2.2	24.1	0	7.2	0	0	0	0
20180310_060002	S20	NA	0	20180310	0	97	30.9	2.2	24.1	0	7.2	0	0	0	0
20180310_100004	S20	NA	0	20180310	0	97	30.9	2.2	24.1	0	7.2	0	0	0	0
20180311_040001	S11	solo	1	20180311	1	98	30.8	0	22.6	2.2	6.8	0	0	0	0
20180311_060002	S11	duet	1	20180311	1	98	30.8	0	22.6	2.2	6.8	0	0	0	0
20180311_080003	S11	duet	1	20180311	1	98	30.8	0	22.6	2.2	6.8	0	0	0	0
20180311_100004	S11	duet	1	20180311	1	98	30.8	0	22.6	2.2	6.8	0	0	0	0
20180311_060002	S12	duet	1	20180311	1	98	30.8	0	22.6	2.2	6.8	0	0	0	0
20180311_040001	S12	NA	0	20180311	1	98	30.8	0	22.6	2.2	6.8	0	0	0	0
20180311_080003	S12	NA	0	20180311	1	98	30.8	0	22.6	2.2	6.8	0	0	0	0
20180311_100004	S12	NA	0	20180311	1	98	30.8	0	22.6	2.2	6.8	0	0	0	0
20180311_040002	S13	NA	0	20180311	1	98	30.8	0	22.6	2.2	6.8	0	0	0	0
20180311_060002	S13	NA	0	20180311	1	98	30.8	0	22.6	2.2	6.8	0	0	0	0
20180311_080003	S13	NA	0	20180311	1	98	30.8	0	22.6	2.2	6.8	0	0	0	0
20180311_100004	S13	NA	0	20180311	1	98	30.8	0	22.6	2.2	6.8	0	0	0	0
20180311_040001	S14	NA	0	20180311	1	98	30.8	0	22.6	2.2	6.8	0	0	0	0
20180311_060002	S14	NA	0	20180311	1	98	30.8	0	22.6	2.2	6.8	0	0	0	0
20180311_080003	S14	NA	0	20180311	1	98	30.8	0	22.6	2.2	6.8	0	0	0	0
20180311_100004	S14	NA	0	20180311	1	98	30.8	0	22.6	2.2	6.8	0	0	0	0
20180311_040002	S15	NA	0	20180311	1	98	30.8	0	22.6	2.2	6.8	0	0	0	0
20180311_060002	S15	NA	0	20180311	1	98	30.8	0	22.6	2.2	6.8	0	0	0	0
20180311_080003	S15	NA	0	20180311	1	98	30.8	0	22.6	2.2	6.8	0	0	0	0
20180311_100004	S15	NA	0	20180311	1	98	30.8	0	22.6	2.2	6.8	0	0	0	0
20180311_040002	S16	NA	0	20180311	1	98	30.8	0	22.6	2.2	6.8	0	0	0	0
20180311_060002	S16	NA	0	20180311	1	98	30.8	0	22.6	2.2	6.8	0	0	0	0
20180311_080003	S16	NA	0	20180311	1	98	30.8	0	22.6	2.2	6.8	0	0	0	0
20180311_100004	S16	NA	0	20180311	1	98	30.8	0	22.6	2.2	6.8	0	0	0	0
20180311_080003	S17	duet	1	20180311	1	98	30.8	0	22.6	2.2	6.8	0	0	0	0
20180311_040001	S17	NA	0	20180311	1	98	30.8	0	22.6	2.2	6.8	0	0	0	0
20180311_060002	S17	NA	0	20180311	1	98	30.8	0	22.6	2.2	6.8	0	0	0	0
20180311_100004	S17	NA	0	20180311	1	98	30.8	0	22.6	2.2	6.8	0	0	0	0
20180311_040002	S18	NA	0	20180311	1	98	30.8	0	22.6	2.2	6.8	0	0	0	0
20180311_060002	S18	NA	0	20180311	1	98	30.8	0	22.6	2.2	6.8	0	0	0	0
20180311_080003	S18	NA	0	20180311	1	98	30.8	0	22.6	2.2	6.8	0	0	0	0
20180311_100004	S18	NA	0	20180311	1	98	30.8	0	22.6	2.2	6.8	0	0	0	0
20180311_060002	S19	duet	1	20180311	1	98	30.8	0	22.6	2.2	6.8	0	0	0	0
20180311_080003	S19	duet	1	20180311	1	98	30.8	0	22.6	2.2	6.8	0	0	0	0
20180311_040001	S19	NA	0	20180311	1	98	30.8	0	22.6	2.2	6.8	0	0	0	0
20180311_100004	S19	NA	0	20180311	1	98	30.8	0	22.6	2.2	6.8	0	0	0	0
20180311_040001	S20	NA	0	20180311	1	98	30.8	0	22.6	2.2	6.8	0	0	0	0
20180311_060002	S20	NA	0	20180311	1	98	30.8	0	22.6	2.2	6.8	0	0	0	0
20180311_080003	S20	NA	0	20180311	1	98	30.8	0	22.6	2.2	6.8	0	0	0	0
20180311_100004	S20	NA	0	20180311	1	98	30.8	0	22.6	2.2	6.8	0	0	0	0
20180312_080003	S11	duet	1	20180312	0	96	32.3	25	23.3	0	8.1	0	0	0	0
20180312_040001	S11	NA	0	20180312	0	96	32.3	25	23.3	0	8.1	0	0	0	0
20180312_060002	S11	NA	0	20180312	0	96	32.3	25	23.3	0	8.1	0	0	0	0
20180312_100004	S11	NA	0	20180312	0	96	32.3	25	23.3	0	8.1	0	0	0	0
20180312_040001	S12	NA	0	20180312	0	96	32.3	25	23.3	0	8.1	0	0	0	0
20180312_060002	S12	NA	0	20180312	0	96	32.3	25	23.3	0	8.1	0	0	0	0
20180312_080003	S12	NA	0	20180312	0	96	32.3	25	23.3	0	8.1	0	0	0	0
20180312_100004	S12	NA	0	20180312	0	96	32.3	25	23.3	0	8.1	0	0	0	0
20180312_040002	S13	NA	0	20180312	0	96	32.3	25	23.3	0	8.1	0	0	0	0
20180312_060002	S13	NA	0	20180312	0	96	32.3	25	23.3	0	8.1	0	0	0	0
20180312_080003	S13	NA	0	20180312	0	96	32.3	25	23.3	0	8.1	0	0	0	0
20180312_100004	S13	NA	0	20180312	0	96	32.3	25	23.3	0	8.1	0	0	0	0
20180312_040001	S14	NA	0	20180312	0	96	32.3	25	23.3	0	8.1	0	0	0	0
20180312_060002	S14	NA	0	20180312	0	96	32.3	25	23.3	0	8.1	0	0	0	0
20180312_080003	S14	NA	0	20180312	0	96	32.3	25	23.3	0	8.1	0	0	0	0
20180312_100004	S14	NA	0	20180312	0	96	32.3	25	23.3	0	8.1	0	0	0	0
20180312_060002	S15	solo	1	20180312	0	96	32.3	25	23.3	0	8.1	0	0	0	0
20180312_040002	S15	NA	0	20180312	0	96	32.3	25	23.3	0	8.1	0	0	0	0
20180312_080003	S15	NA	0	20180312	0	96	32.3	25	23.3	0	8.1	0	0	0	0
20180312_100004	S15	NA	0	20180312	0	96	32.3	25	23.3	0	8.1	0	0	0	0
20180312_040001	S16	solo	1	20180312	0	96	32.3	25	23.3	0	8.1	0	0	0	0
20180312_040002	S16	NA	0	20180312	0	96	32.3	25	23.3	0	8.1	0	0	0	0
20180312_060002	S16	NA	0	20180312	0	96	32.3	25	23.3	0	8.1	0	0	0	0
20180312_080003	S16	NA	0	20180312	0	96	32.3	25	23.3	0	8.1	0	0	0	0
20180312_100004	S16	NA	0	20180312	0	96	32.3	25	23.3	0	8.1	0	0	0	0
20180312_040001	S17	NA	0	20180312	0	96	32.3	25	23.3	0	8.1	0	0	0	0
20180312_060002	S17	NA	0	20180312	0	96	32.3	25	23.3	0	8.1	0	0	0	0
20180312_080003	S17	NA	0	20180312	0	96	32.3	25	23.3	0	8.1	0	0	0	0
20180312_100004	S17	NA	0	20180312	0	96	32.3	25	23.3	0	8.1	0	0	0	0
20180312_060002	S18	duet	1	20180312	0	96	32.3	25	23.3	0	8.1	0	0	0	0
20180312_060002	S18	solo	1	20180312	0	96	32.3	25	23.3	0	8.1	0	0	0	0
20180312_040002	S18	NA	0	20180312	0	96	32.3	25	23.3	0	8.1	0	0	0	0
20180312_080003	S18	NA	0	20180312	0	96	32.3	25	23.3	0	8.1	0	0	0	0
20180312_100004	S18	NA	0	20180312	0	96	32.3	25	23.3	0	8.1	0	0	0	0
20180312_040001	S19	solo	1	20180312	0	96	32.3	25	23.3	0	8.1	0	0	0	0
20180312_060002	S19	duet	1	20180312	0	96	32.3	25	23.3	0	8.1	0	0	0	0
20180312_080003	S19	NA	0	20180312	0	96	32.3	25	23.3	0	8.1	0	0	0	0
20180312_100004	S19	NA	0	20180312	0	96	32.3	25	23.3	0	8.1	0	0	0	0
20180312_040001	S20	NA	0	20180312	0	96	32.3	25	23.3	0	8.1	0	0	0	0
20180312_060002	S20	NA	0	20180312	0	96	32.3	25	23.3	0	8.1	0	0	0	0
20180312_080003	S20	NA	0	20180312	0	96	32.3	25	23.3	0	8.1	0	0	0	0
20180312_100004	S20	NA	0	20180312	0	96	32.3	25	23.3	0	8.1	0	0	0	0
20180313_040001	S11	NA	0	20180313	1	97	32	0	23.8	25	7.3	21	0	0	415
20180313_060002	S11	NA	0	20180313	1	97	32	0	23.8	25	7.3	21	0	0	415
20180313_080003	S11	NA	0	20180313	1	97	32	0	23.8	25	7.3	21	0	0	415
20180313_100004	S11	NA	0	20180313	1	97	32	0	23.8	25	7.3	21	0	0	415
20180313_040001	S12	NA	0	20180313	1	97	32	0	23.8	25	7.3	21	0	0	415
20180313_060002	S12	NA	0	20180313	1	97	32	0	23.8	25	7.3	21	0	0	415
20180313_080003	S12	NA	0	20180313	1	97	32	0	23.8	25	7.3	21	0	0	415
20180313_100004	S12	NA	0	20180313	1	97	32	0	23.8	25	7.3	21	0	0	415
20180313_040002	S13	NA	0	20180313	1	97	32	0	23.8	25	7.3	21	0	0	415
20180313_060002	S13	NA	0	20180313	1	97	32	0	23.8	25	7.3	21	0	0	415
20180313_080003	S13	NA	0	20180313	1	97	32	0	23.8	25	7.3	21	0	0	415
20180313_100004	S13	NA	0	20180313	1	97	32	0	23.8	25	7.3	21	0	0	415
20180313_060002	S14	duet	1	20180313	1	97	32	0	23.8	25	7.3	21	0	0	415
20180313_080003	S14	duet	1	20180313	1	97	32	0	23.8	25	7.3	21	0	0	415
20180313_040001	S14	NA	0	20180313	1	97	32	0	23.8	25	7.3	21	0	0	415
20180313_100004	S14	NA	0	20180313	1	97	32	0	23.8	25	7.3	21	0	0	415
20180313_040002	S15	NA	0	20180313	1	97	32	0	23.8	25	7.3	21	0	0	415
20180313_060002	S15	NA	0	20180313	1	97	32	0	23.8	25	7.3	21	0	0	415
20180313_080003	S15	NA	0	20180313	1	97	32	0	23.8	25	7.3	21	0	0	415
20180313_100004	S15	NA	0	20180313	1	97	32	0	23.8	25	7.3	21	0	0	415
20180313_040002	S16	NA	0	20180313	1	97	32	0	23.8	25	7.3	21	0	0	415
20180313_060002	S16	NA	0	20180313	1	97	32	0	23.8	25	7.3	21	0	0	415
20180313_080003	S16	NA	0	20180313	1	97	32	0	23.8	25	7.3	21	0	0	415
20180313_100004	S16	NA	0	20180313	1	97	32	0	23.8	25	7.3	21	0	0	415
20180313_040001	S17	NA	0	20180313	1	97	32	0	23.8	25	7.3	21	0	0	415
20180313_060002	S17	NA	0	20180313	1	97	32	0	23.8	25	7.3	21	0	0	415
20180313_080003	S17	NA	0	20180313	1	97	32	0	23.8	25	7.3	21	0	0	415
20180313_100004	S17	NA	0	20180313	1	97	32	0	23.8	25	7.3	21	0	0	415
20180313_040002	S18	NA	0	20180313	1	97	32	0	23.8	25	7.3	21	0	0	415
20180313_060002	S18	NA	0	20180313	1	97	32	0	23.8	25	7.3	21	0	0	415
20180313_080003	S18	NA	0	20180313	1	97	32	0	23.8	25	7.3	21	0	0	415
20180313_100004	S18	NA	0	20180313	1	97	32	0	23.8	25	7.3	21	0	0	415
20180313_080003	S19	duet	1	20180313	1	97	32	0	23.8	25	7.3	21	0	0	415
20180313_040001	S19	NA	0	20180313	1	97	32	0	23.8	25	7.3	21	0	0	415
20180313_060002	S19	NA	0	20180313	1	97	32	0	23.8	25	7.3	21	0	0	415
20180313_100004	S19	NA	0	20180313	1	97	32	0	23.8	25	7.3	21	0	0	415
20180313_040001	S20	NA	0	20180313	1	97	32	0	23.8	25	7.3	21	0	0	415
20180313_060002	S20	NA	0	20180313	1	97	32	0	23.8	25	7.3	21	0	0	415
20180313_080003	S20	NA	0	20180313	1	97	32	0	23.8	25	7.3	21	0	0	415
20180313_100004	S20	NA	0	20180313	1	97	32	0	23.8	25	7.3	21	0	0	415
20180314_080003	S11	duet	1	20180314	0	97	32.8	0.5	24.1	0	5.8	23	0	0	151
20180314_040001	S11	NA	0	20180314	0	97	32.8	0.5	24.1	0	5.8	23	0	0	151
20180314_060002	S11	NA	0	20180314	0	97	32.8	0.5	24.1	0	5.8	23	0	0	151
20180314_100004	S11	NA	0	20180314	0	97	32.8	0.5	24.1	0	5.8	23	0	0	151
20180314_080003	S12	duet	1	20180314	0	97	32.8	0.5	24.1	0	5.8	23	0	0	151
20180314_040001	S12	NA	0	20180314	0	97	32.8	0.5	24.1	0	5.8	23	0	0	151
20180314_060002	S12	NA	0	20180314	0	97	32.8	0.5	24.1	0	5.8	23	0	0	151
20180314_100004	S12	NA	0	20180314	0	97	32.8	0.5	24.1	0	5.8	23	0	0	151
20180314_080003	S13	duet	1	20180314	0	97	32.8	0.5	24.1	0	5.8	23	0	0	151
20180314_040002	S13	NA	0	20180314	0	97	32.8	0.5	24.1	0	5.8	23	0	0	151
20180314_060002	S13	NA	0	20180314	0	97	32.8	0.5	24.1	0	5.8	23	0	0	151
20180314_100004	S13	NA	0	20180314	0	97	32.8	0.5	24.1	0	5.8	23	0	0	151
20180314_040001	S14	NA	0	20180314	0	97	32.8	0.5	24.1	0	5.8	23	0	0	151
20180314_060002	S14	NA	0	20180314	0	97	32.8	0.5	24.1	0	5.8	23	0	0	151
20180314_080003	S14	NA	0	20180314	0	97	32.8	0.5	24.1	0	5.8	23	0	0	151
20180314_100004	S14	NA	0	20180314	0	97	32.8	0.5	24.1	0	5.8	23	0	0	151
20180314_040002	S15	NA	0	20180314	0	97	32.8	0.5	24.1	0	5.8	23	0	0	151
20180314_060002	S15	NA	0	20180314	0	97	32.8	0.5	24.1	0	5.8	23	0	0	151
20180314_080003	S15	NA	0	20180314	0	97	32.8	0.5	24.1	0	5.8	23	0	0	151
20180314_100004	S15	NA	0	20180314	0	97	32.8	0.5	24.1	0	5.8	23	0	0	151
20180314_040002	S16	NA	0	20180314	0	97	32.8	0.5	24.1	0	5.8	23	0	0	151
20180314_060002	S16	NA	0	20180314	0	97	32.8	0.5	24.1	0	5.8	23	0	0	151
20180314_080003	S16	NA	0	20180314	0	97	32.8	0.5	24.1	0	5.8	23	0	0	151
20180314_100004	S16	NA	0	20180314	0	97	32.8	0.5	24.1	0	5.8	23	0	0	151
20180314_040001	S17	NA	0	20180314	0	97	32.8	0.5	24.1	0	5.8	23	0	0	151
20180314_060002	S17	NA	0	20180314	0	97	32.8	0.5	24.1	0	5.8	23	0	0	151
20180314_080003	S17	NA	0	20180314	0	97	32.8	0.5	24.1	0	5.8	23	0	0	151
20180314_100004	S17	NA	0	20180314	0	97	32.8	0.5	24.1	0	5.8	23	0	0	151
20180314_040002	S18	NA	0	20180314	0	97	32.8	0.5	24.1	0	5.8	23	0	0	151
20180314_060002	S18	NA	0	20180314	0	97	32.8	0.5	24.1	0	5.8	23	0	0	151
20180314_080003	S18	NA	0	20180314	0	97	32.8	0.5	24.1	0	5.8	23	0	0	151
20180314_100004	S18	NA	0	20180314	0	97	32.8	0.5	24.1	0	5.8	23	0	0	151
20180314_080003	S19	duet	1	20180314	0	97	32.8	0.5	24.1	0	5.8	23	0	0	151
20180314_040001	S19	NA	0	20180314	0	97	32.8	0.5	24.1	0	5.8	23	0	0	151
20180314_060002	S19	NA	0	20180314	0	97	32.8	0.5	24.1	0	5.8	23	0	0	151
20180314_100004	S19	NA	0	20180314	0	97	32.8	0.5	24.1	0	5.8	23	0	0	151
20180314_040001	S20	solo	1	20180314	0	97	32.8	0.5	24.1	0	5.8	23	0	0	151
20180314_060002	S20	NA	0	20180314	0	97	32.8	0.5	24.1	0	5.8	23	0	0	151
20180314_080003	S20	NA	0	20180314	0	97	32.8	0.5	24.1	0	5.8	23	0	0	151
20180314_100004	S20	NA	0	20180314	0	97	32.8	0.5	24.1	0	5.8	23	0	0	151
20180315_040001	S11	NA	0	20180315	1	95	32	18.8	24.1	0.5	6.2	19	0	0	115
20180315_060002	S11	NA	0	20180315	1	95	32	18.8	24.1	0.5	6.2	19	0	0	115
20180315_080003	S11	NA	0	20180315	1	95	32	18.8	24.1	0.5	6.2	19	0	0	115
20180315_100004	S11	NA	0	20180315	1	95	32	18.8	24.1	0.5	6.2	19	0	0	115
20180315_080003	S12	duet	1	20180315	1	95	32	18.8	24.1	0.5	6.2	19	0	0	115
20180315_040001	S12	NA	0	20180315	1	95	32	18.8	24.1	0.5	6.2	19	0	0	115
20180315_060002	S12	NA	0	20180315	1	95	32	18.8	24.1	0.5	6.2	19	0	0	115
20180315_100004	S12	NA	0	20180315	1	95	32	18.8	24.1	0.5	6.2	19	0	0	115
20180315_040002	S13	NA	0	20180315	1	95	32	18.8	24.1	0.5	6.2	19	0	0	115
20180315_060002	S13	NA	0	20180315	1	95	32	18.8	24.1	0.5	6.2	19	0	0	115
20180315_080003	S13	NA	0	20180315	1	95	32	18.8	24.1	0.5	6.2	19	0	0	115
20180315_100004	S13	NA	0	20180315	1	95	32	18.8	24.1	0.5	6.2	19	0	0	115
20180315_040001	S14	NA	0	20180315	1	95	32	18.8	24.1	0.5	6.2	19	0	0	115
20180315_060002	S14	NA	0	20180315	1	95	32	18.8	24.1	0.5	6.2	19	0	0	115
20180315_080003	S14	NA	0	20180315	1	95	32	18.8	24.1	0.5	6.2	19	0	0	115
20180315_100004	S14	NA	0	20180315	1	95	32	18.8	24.1	0.5	6.2	19	0	0	115
20180315_040002	S15	NA	0	20180315	1	95	32	18.8	24.1	0.5	6.2	19	0	0	115
20180315_060002	S15	NA	0	20180315	1	95	32	18.8	24.1	0.5	6.2	19	0	0	115
20180315_080003	S15	NA	0	20180315	1	95	32	18.8	24.1	0.5	6.2	19	0	0	115
20180315_100004	S15	NA	0	20180315	1	95	32	18.8	24.1	0.5	6.2	19	0	0	115
20180315_040002	S16	NA	0	20180315	1	95	32	18.8	24.1	0.5	6.2	19	0	0	115
20180315_060002	S16	NA	0	20180315	1	95	32	18.8	24.1	0.5	6.2	19	0	0	115
20180315_080003	S16	NA	0	20180315	1	95	32	18.8	24.1	0.5	6.2	19	0	0	115
20180315_100004	S16	NA	0	20180315	1	95	32	18.8	24.1	0.5	6.2	19	0	0	115
20180315_040001	S17	NA	0	20180315	1	95	32	18.8	24.1	0.5	6.2	19	0	0	115
20180315_060002	S17	NA	0	20180315	1	95	32	18.8	24.1	0.5	6.2	19	0	0	115
20180315_080003	S17	NA	0	20180315	1	95	32	18.8	24.1	0.5	6.2	19	0	0	115
20180315_100004	S17	NA	0	20180315	1	95	32	18.8	24.1	0.5	6.2	19	0	0	115
20180315_040002	S18	NA	0	20180315	1	95	32	18.8	24.1	0.5	6.2	19	0	0	115
20180315_060002	S18	NA	0	20180315	1	95	32	18.8	24.1	0.5	6.2	19	0	0	115
20180315_080003	S18	NA	0	20180315	1	95	32	18.8	24.1	0.5	6.2	19	0	0	115
20180315_100004	S18	NA	0	20180315	1	95	32	18.8	24.1	0.5	6.2	19	0	0	115
20180315_040001	S19	NA	0	20180315	1	95	32	18.8	24.1	0.5	6.2	19	0	0	115
20180315_060002	S19	NA	0	20180315	1	95	32	18.8	24.1	0.5	6.2	19	0	0	115
20180315_080003	S19	NA	0	20180315	1	95	32	18.8	24.1	0.5	6.2	19	0	0	115
20180315_100004	S19	NA	0	20180315	1	95	32	18.8	24.1	0.5	6.2	19	0	0	115
20180315_040001	S20	NA	0	20180315	1	95	32	18.8	24.1	0.5	6.2	19	0	0	115
20180315_060002	S20	NA	0	20180315	1	95	32	18.8	24.1	0.5	6.2	19	0	0	115
20180315_080003	S20	NA	0	20180315	1	95	32	18.8	24.1	0.5	6.2	19	0	0	115
20180315_100004	S20	NA	0	20180315	1	95	32	18.8	24.1	0.5	6.2	19	0	0	115
20180316_040001	S11	NA	0	20180316	1	98	31.6	4.5	24.1	18.8	7.5	22	0	0	735
20180316_060002	S11	NA	0	20180316	1	98	31.6	4.5	24.1	18.8	7.5	22	0	0	735
20180316_080003	S11	NA	0	20180316	1	98	31.6	4.5	24.1	18.8	7.5	22	0	0	735
20180316_100004	S11	NA	0	20180316	1	98	31.6	4.5	24.1	18.8	7.5	22	0	0	735
20180316_060002	S12	duet	1	20180316	1	98	31.6	4.5	24.1	18.8	7.5	22	0	0	735
20180316_040001	S12	NA	0	20180316	1	98	31.6	4.5	24.1	18.8	7.5	22	0	0	735
20180316_080003	S12	NA	0	20180316	1	98	31.6	4.5	24.1	18.8	7.5	22	0	0	735
20180316_100004	S12	NA	0	20180316	1	98	31.6	4.5	24.1	18.8	7.5	22	0	0	735
20180316_080003	S14	duet	1	20180316	1	98	31.6	4.5	24.1	18.8	7.5	22	0	0	735
20180316_040001	S14	NA	0	20180316	1	98	31.6	4.5	24.1	18.8	7.5	22	0	0	735
20180316_060002	S14	NA	0	20180316	1	98	31.6	4.5	24.1	18.8	7.5	22	0	0	735
20180316_100004	S14	NA	0	20180316	1	98	31.6	4.5	24.1	18.8	7.5	22	0	0	735
20180316_040002	S15	NA	0	20180316	1	98	31.6	4.5	24.1	18.8	7.5	22	0	0	735
20180316_060002	S15	NA	0	20180316	1	98	31.6	4.5	24.1	18.8	7.5	22	0	0	735
20180316_080003	S15	NA	0	20180316	1	98	31.6	4.5	24.1	18.8	7.5	22	0	0	735
20180316_100004	S15	NA	0	20180316	1	98	31.6	4.5	24.1	18.8	7.5	22	0	0	735
20180316_040002	S16	NA	0	20180316	1	98	31.6	4.5	24.1	18.8	7.5	22	0	0	735
20180316_060002	S16	NA	0	20180316	1	98	31.6	4.5	24.1	18.8	7.5	22	0	0	735
20180316_080003	S16	NA	0	20180316	1	98	31.6	4.5	24.1	18.8	7.5	22	0	0	735
20180316_100004	S16	NA	0	20180316	1	98	31.6	4.5	24.1	18.8	7.5	22	0	0	735
20180316_040001	S16	NA	0	20180316	1	98	31.6	4.5	24.1	18.8	7.5	22	0	0	735
20180316_040002	S18	NA	0	20180316	1	98	31.6	4.5	24.1	18.8	7.5	22	0	0	735
20180316_060002	S18	NA	0	20180316	1	98	31.6	4.5	24.1	18.8	7.5	22	0	0	735
20180316_080003	S18	NA	0	20180316	1	98	31.6	4.5	24.1	18.8	7.5	22	0	0	735
20180316_100004	S18	NA	0	20180316	1	98	31.6	4.5	24.1	18.8	7.5	22	0	0	735
20180316_040001	S19	NA	0	20180316	1	98	31.6	4.5	24.1	18.8	7.5	22	0	0	735
20180316_060002	S19	NA	0	20180316	1	98	31.6	4.5	24.1	18.8	7.5	22	0	0	735
20180316_080003	S19	NA	0	20180316	1	98	31.6	4.5	24.1	18.8	7.5	22	0	0	735
20180316_100004	S19	NA	0	20180316	1	98	31.6	4.5	24.1	18.8	7.5	22	0	0	735
20180316_040001	S20	NA	0	20180316	1	98	31.6	4.5	24.1	18.8	7.5	22	0	0	735
20180316_060002	S20	NA	0	20180316	1	98	31.6	4.5	24.1	18.8	7.5	22	0	0	735
20180316_080003	S20	NA	0	20180316	1	98	31.6	4.5	24.1	18.8	7.5	22	0	0	735
20180316_100004	S20	NA	0	20180316	1	98	31.6	4.5	24.1	18.8	7.5	22	0	0	735
20180317_080003	S11	duet	1	20180317	1	97	31.9	0	23.8	4.5	8.8	22	2	160	500
20180317_040001	S11	NA	0	20180317	1	97	31.9	0	23.8	4.5	8.8	22	2	160	500
20180317_060002	S11	NA	0	20180317	1	97	31.9	0	23.8	4.5	8.8	22	2	160	500
20180317_100004	S11	NA	0	20180317	1	97	31.9	0	23.8	4.5	8.8	22	2	160	500
20180317_040001	S12	NA	0	20180317	1	97	31.9	0	23.8	4.5	8.8	22	2	160	500
20180317_060002	S12	NA	0	20180317	1	97	31.9	0	23.8	4.5	8.8	22	2	160	500
20180317_080003	S12	NA	0	20180317	1	97	31.9	0	23.8	4.5	8.8	22	2	160	500
20180317_100004	S12	NA	0	20180317	1	97	31.9	0	23.8	4.5	8.8	22	2	160	500
20180317_060002	S14	duet	1	20180317	1	97	31.9	0	23.8	4.5	8.8	22	2	160	500
20180317_080003	S14	duet	1	20180317	1	97	31.9	0	23.8	4.5	8.8	22	2	160	500
20180317_040001	S14	NA	0	20180317	1	97	31.9	0	23.8	4.5	8.8	22	2	160	500
20180317_100004	S14	NA	0	20180317	1	97	31.9	0	23.8	4.5	8.8	22	2	160	500
20180317_040002	S15	NA	0	20180317	1	97	31.9	0	23.8	4.5	8.8	22	2	160	500
20180317_060002	S15	NA	0	20180317	1	97	31.9	0	23.8	4.5	8.8	22	2	160	500
20180317_080003	S15	NA	0	20180317	1	97	31.9	0	23.8	4.5	8.8	22	2	160	500
20180317_100004	S15	NA	0	20180317	1	97	31.9	0	23.8	4.5	8.8	22	2	160	500
20180317_040002	S16	NA	0	20180317	1	97	31.9	0	23.8	4.5	8.8	22	2	160	500
20180317_060002	S16	NA	0	20180317	1	97	31.9	0	23.8	4.5	8.8	22	2	160	500
20180317_080003	S16	NA	0	20180317	1	97	31.9	0	23.8	4.5	8.8	22	2	160	500
20180317_100004	S16	NA	0	20180317	1	97	31.9	0	23.8	4.5	8.8	22	2	160	500
20180317_040001	S16	NA	0	20180317	1	97	31.9	0	23.8	4.5	8.8	22	2	160	500
20180317_040002	S18	NA	0	20180317	1	97	31.9	0	23.8	4.5	8.8	22	2	160	500
20180317_060002	S18	NA	0	20180317	1	97	31.9	0	23.8	4.5	8.8	22	2	160	500
20180317_080003	S18	NA	0	20180317	1	97	31.9	0	23.8	4.5	8.8	22	2	160	500
20180317_100004	S18	NA	0	20180317	1	97	31.9	0	23.8	4.5	8.8	22	2	160	500
20180317_080003	S19	duet	1	20180317	1	97	31.9	0	23.8	4.5	8.8	22	2	160	500
20180317_040001	S19	NA	0	20180317	1	97	31.9	0	23.8	4.5	8.8	22	2	160	500
20180317_060002	S19	NA	0	20180317	1	97	31.9	0	23.8	4.5	8.8	22	2	160	500
20180317_100004	S19	NA	0	20180317	1	97	31.9	0	23.8	4.5	8.8	22	2	160	500
20180317_080003	S20	solo	1	20180317	1	97	31.9	0	23.8	4.5	8.8	22	2	160	500
20180317_040001	S20	NA	0	20180317	1	97	31.9	0	23.8	4.5	8.8	22	2	160	500
20180317_060002	S20	NA	0	20180317	1	97	31.9	0	23.8	4.5	8.8	22	2	160	500
20180317_100004	S20	NA	0	20180317	1	97	31.9	0	23.8	4.5	8.8	22	2	160	500
20180318_040001	S11	solo	1	20180318	0	97	31.9	1.5	23.2	0	6	0	0	0	0
20180318_060002	S11	duet	1	20180318	0	97	31.9	1.5	23.2	0	6	0	0	0	0
20180318_080003	S11	NA	0	20180318	0	97	31.9	1.5	23.2	0	6	0	0	0	0
20180318_100004	S11	NA	0	20180318	0	97	31.9	1.5	23.2	0	6	0	0	0	0
20180318_040001	S12	NA	0	20180318	0	97	31.9	1.5	23.2	0	6	0	0	0	0
20180318_060002	S12	NA	0	20180318	0	97	31.9	1.5	23.2	0	6	0	0	0	0
20180318_080003	S12	NA	0	20180318	0	97	31.9	1.5	23.2	0	6	0	0	0	0
20180318_100004	S12	NA	0	20180318	0	97	31.9	1.5	23.2	0	6	0	0	0	0
20180318_040001	S14	NA	0	20180318	0	97	31.9	1.5	23.2	0	6	0	0	0	0
20180318_060002	S14	NA	0	20180318	0	97	31.9	1.5	23.2	0	6	0	0	0	0
20180318_080003	S14	NA	0	20180318	0	97	31.9	1.5	23.2	0	6	0	0	0	0
20180318_100004	S14	NA	0	20180318	0	97	31.9	1.5	23.2	0	6	0	0	0	0
20180318_040001	S15	solo	1	20180318	0	97	31.9	1.5	23.2	0	6	0	0	0	0
20180318_060002	S15	duet	1	20180318	0	97	31.9	1.5	23.2	0	6	0	0	0	0
20180318_040002	S15	NA	0	20180318	0	97	31.9	1.5	23.2	0	6	0	0	0	0
20180318_080003	S15	NA	0	20180318	0	97	31.9	1.5	23.2	0	6	0	0	0	0
20180318_100004	S15	NA	0	20180318	0	97	31.9	1.5	23.2	0	6	0	0	0	0
20180318_080003	S16	duet	1	20180318	0	97	31.9	1.5	23.2	0	6	0	0	0	0
20180318_040002	S16	NA	0	20180318	0	97	31.9	1.5	23.2	0	6	0	0	0	0
20180318_060002	S16	NA	0	20180318	0	97	31.9	1.5	23.2	0	6	0	0	0	0
20180318_100004	S16	NA	0	20180318	0	97	31.9	1.5	23.2	0	6	0	0	0	0
20180318_040001	S16	NA	0	20180318	0	97	31.9	1.5	23.2	0	6	0	0	0	0
20180318_040001	S17	solo	1	20180318	0	97	31.9	1.5	23.2	0	6	0	0	0	0
20180318_060002	S17	duet	2	20180318	0	97	31.9	1.5	23.2	0	6	0	0	0	0
20180318_040002	S18	NA	0	20180318	0	97	31.9	1.5	23.2	0	6	0	0	0	0
20180318_060002	S18	NA	0	20180318	0	97	31.9	1.5	23.2	0	6	0	0	0	0
20180318_080003	S18	NA	0	20180318	0	97	31.9	1.5	23.2	0	6	0	0	0	0
20180318_100004	S18	NA	0	20180318	0	97	31.9	1.5	23.2	0	6	0	0	0	0
20180318_040001	S19	NA	0	20180318	0	97	31.9	1.5	23.2	0	6	0	0	0	0
20180318_060002	S19	NA	0	20180318	0	97	31.9	1.5	23.2	0	6	0	0	0	0
20180318_080003	S19	NA	0	20180318	0	97	31.9	1.5	23.2	0	6	0	0	0	0
20180318_100004	S19	NA	0	20180318	0	97	31.9	1.5	23.2	0	6	0	0	0	0
20180318_040001	S20	solo	1	20180318	0	97	31.9	1.5	23.2	0	6	0	0	0	0
20180318_060002	S20	duet	3	20180318	0	97	31.9	1.5	23.2	0	6	0	0	0	0
20180318_080003	S20	NA	0	20180318	0	97	31.9	1.5	23.2	0	6	0	0	0	0
20180318_100004	S20	NA	0	20180318	0	97	31.9	1.5	23.2	0	6	0	0	0	0
20180319_060002	S11	duet	1	20180319	1	98	30.8	19.3	23.5	1.5	3.9	0	0	0	0
20180319_080003	S11	duet	1	20180319	1	98	30.8	19.3	23.5	1.5	3.9	0	0	0	0
20180319_040001	S11	NA	0	20180319	1	98	30.8	19.3	23.5	1.5	3.9	0	0	0	0
20180319_100004	S11	NA	0	20180319	1	98	30.8	19.3	23.5	1.5	3.9	0	0	0	0
20180319_040001	S12	NA	0	20180319	1	98	30.8	19.3	23.5	1.5	3.9	0	0	0	0
20180319_060002	S12	NA	0	20180319	1	98	30.8	19.3	23.5	1.5	3.9	0	0	0	0
20180319_080003	S12	NA	0	20180319	1	98	30.8	19.3	23.5	1.5	3.9	0	0	0	0
20180319_100004	S12	NA	0	20180319	1	98	30.8	19.3	23.5	1.5	3.9	0	0	0	0
20180319_040001	S14	NA	0	20180319	1	98	30.8	19.3	23.5	1.5	3.9	0	0	0	0
20180319_060002	S14	NA	0	20180319	1	98	30.8	19.3	23.5	1.5	3.9	0	0	0	0
20180319_080003	S14	NA	0	20180319	1	98	30.8	19.3	23.5	1.5	3.9	0	0	0	0
20180319_100004	S14	NA	0	20180319	1	98	30.8	19.3	23.5	1.5	3.9	0	0	0	0
20180319_040002	S15	NA	0	20180319	1	98	30.8	19.3	23.5	1.5	3.9	0	0	0	0
20180319_060002	S15	NA	0	20180319	1	98	30.8	19.3	23.5	1.5	3.9	0	0	0	0
20180319_080003	S15	NA	0	20180319	1	98	30.8	19.3	23.5	1.5	3.9	0	0	0	0
20180319_100004	S15	NA	0	20180319	1	98	30.8	19.3	23.5	1.5	3.9	0	0	0	0
20180319_040002	S16	NA	0	20180319	1	98	30.8	19.3	23.5	1.5	3.9	0	0	0	0
20180319_060002	S16	NA	0	20180319	1	98	30.8	19.3	23.5	1.5	3.9	0	0	0	0
20180319_080003	S16	NA	0	20180319	1	98	30.8	19.3	23.5	1.5	3.9	0	0	0	0
20180319_100004	S16	NA	0	20180319	1	98	30.8	19.3	23.5	1.5	3.9	0	0	0	0
20180319_040001	S16	NA	0	20180319	1	98	30.8	19.3	23.5	1.5	3.9	0	0	0	0
20180319_040002	S18	NA	0	20180319	1	98	30.8	19.3	23.5	1.5	3.9	0	0	0	0
20180319_060002	S18	NA	0	20180319	1	98	30.8	19.3	23.5	1.5	3.9	0	0	0	0
20180319_080003	S18	NA	0	20180319	1	98	30.8	19.3	23.5	1.5	3.9	0	0	0	0
20180319_100004	S18	NA	0	20180319	1	98	30.8	19.3	23.5	1.5	3.9	0	0	0	0
20180319_040001	S19	NA	0	20180319	1	98	30.8	19.3	23.5	1.5	3.9	0	0	0	0
20180319_060002	S19	NA	0	20180319	1	98	30.8	19.3	23.5	1.5	3.9	0	0	0	0
20180319_080003	S19	NA	0	20180319	1	98	30.8	19.3	23.5	1.5	3.9	0	0	0	0
20180319_100004	S19	NA	0	20180319	1	98	30.8	19.3	23.5	1.5	3.9	0	0	0	0
20180319_040001	S20	NA	0	20180319	1	98	30.8	19.3	23.5	1.5	3.9	0	0	0	0
20180319_060002	S20	NA	0	20180319	1	98	30.8	19.3	23.5	1.5	3.9	0	0	0	0
20180319_080003	S20	NA	0	20180319	1	98	30.8	19.3	23.5	1.5	3.9	0	0	0	0
20180319_100004	S20	NA	0	20180319	1	98	30.8	19.3	23.5	1.5	3.9	0	0	0	0
20180320_040001	S11	NA	0	20180320	1	96	32.3	3.3	23.8	19.3	4.9	0	0	0	0
20180320_060002	S11	NA	0	20180320	1	96	32.3	3.3	23.8	19.3	4.9	0	0	0	0
20180320_080003	S11	NA	0	20180320	1	96	32.3	3.3	23.8	19.3	4.9	0	0	0	0
20180320_100004	S11	NA	0	20180320	1	96	32.3	3.3	23.8	19.3	4.9	0	0	0	0
20180320_040001	S12	NA	0	20180320	1	96	32.3	3.3	23.8	19.3	4.9	0	0	0	0
20180320_060002	S12	NA	0	20180320	1	96	32.3	3.3	23.8	19.3	4.9	0	0	0	0
20180320_080003	S12	NA	0	20180320	1	96	32.3	3.3	23.8	19.3	4.9	0	0	0	0
20180320_100004	S12	NA	0	20180320	1	96	32.3	3.3	23.8	19.3	4.9	0	0	0	0
20180320_060002	S14	duet	1	20180320	1	96	32.3	3.3	23.8	19.3	4.9	0	0	0	0
20180320_040001	S14	NA	0	20180320	1	96	32.3	3.3	23.8	19.3	4.9	0	0	0	0
20180320_080003	S14	NA	0	20180320	1	96	32.3	3.3	23.8	19.3	4.9	0	0	0	0
20180320_100004	S14	NA	0	20180320	1	96	32.3	3.3	23.8	19.3	4.9	0	0	0	0
20180320_040002	S15	NA	0	20180320	1	96	32.3	3.3	23.8	19.3	4.9	0	0	0	0
20180320_060002	S15	NA	0	20180320	1	96	32.3	3.3	23.8	19.3	4.9	0	0	0	0
20180320_080003	S15	NA	0	20180320	1	96	32.3	3.3	23.8	19.3	4.9	0	0	0	0
20180320_100004	S15	NA	0	20180320	1	96	32.3	3.3	23.8	19.3	4.9	0	0	0	0
20180320_040002	S16	NA	0	20180320	1	96	32.3	3.3	23.8	19.3	4.9	0	0	0	0
20180320_060002	S16	NA	0	20180320	1	96	32.3	3.3	23.8	19.3	4.9	0	0	0	0
20180320_080003	S16	NA	0	20180320	1	96	32.3	3.3	23.8	19.3	4.9	0	0	0	0
20180320_100004	S16	NA	0	20180320	1	96	32.3	3.3	23.8	19.3	4.9	0	0	0	0
20180320_040001	S16	NA	0	20180320	1	96	32.3	3.3	23.8	19.3	4.9	0	0	0	0
20180320_040002	S18	NA	0	20180320	1	96	32.3	3.3	23.8	19.3	4.9	0	0	0	0
20180320_060002	S18	NA	0	20180320	1	96	32.3	3.3	23.8	19.3	4.9	0	0	0	0
20180320_080003	S18	NA	0	20180320	1	96	32.3	3.3	23.8	19.3	4.9	0	0	0	0
20180320_100004	S18	NA	0	20180320	1	96	32.3	3.3	23.8	19.3	4.9	0	0	0	0
20180320_040001	S19	NA	0	20180320	1	96	32.3	3.3	23.8	19.3	4.9	0	0	0	0
20180320_060002	S19	NA	0	20180320	1	96	32.3	3.3	23.8	19.3	4.9	0	0	0	0
20180320_080003	S19	NA	0	20180320	1	96	32.3	3.3	23.8	19.3	4.9	0	0	0	0
20180320_100004	S19	NA	0	20180320	1	96	32.3	3.3	23.8	19.3	4.9	0	0	0	0
20180320_040001	S20	NA	0	20180320	1	96	32.3	3.3	23.8	19.3	4.9	0	0	0	0
20180320_060002	S20	NA	0	20180320	1	96	32.3	3.3	23.8	19.3	4.9	0	0	0	0
20180320_080003	S20	NA	0	20180320	1	96	32.3	3.3	23.8	19.3	4.9	0	0	0	0
20180320_100004	S20	NA	0	20180320	1	96	32.3	3.3	23.8	19.3	4.9	0	0	0	0
20180321_040001	S11	NA	0	20180321	1	98	29.2	3.9	23.8	3.3	1.6	0	0	0	0
20180321_060002	S11	NA	0	20180321	1	98	29.2	3.9	23.8	3.3	1.6	0	0	0	0
20180321_080003	S11	NA	0	20180321	1	98	29.2	3.9	23.8	3.3	1.6	0	0	0	0
20180321_100004	S11	NA	0	20180321	1	98	29.2	3.9	23.8	3.3	1.6	0	0	0	0
20180321_040001	S12	NA	0	20180321	1	98	29.2	3.9	23.8	3.3	1.6	0	0	0	0
20180321_060002	S12	NA	0	20180321	1	98	29.2	3.9	23.8	3.3	1.6	0	0	0	0
20180321_080003	S12	NA	0	20180321	1	98	29.2	3.9	23.8	3.3	1.6	0	0	0	0
20180321_100004	S12	NA	0	20180321	1	98	29.2	3.9	23.8	3.3	1.6	0	0	0	0
20180321_040001	S14	solo	1	20180321	1	98	29.2	3.9	23.8	3.3	1.6	0	0	0	0
20180321_060002	S14	duet	1	20180321	1	98	29.2	3.9	23.8	3.3	1.6	0	0	0	0
20180321_080003	S14	NA	0	20180321	1	98	29.2	3.9	23.8	3.3	1.6	0	0	0	0
20180321_100004	S14	NA	0	20180321	1	98	29.2	3.9	23.8	3.3	1.6	0	0	0	0
20180321_040002	S15	NA	0	20180321	1	98	29.2	3.9	23.8	3.3	1.6	0	0	0	0
20180321_060002	S15	NA	0	20180321	1	98	29.2	3.9	23.8	3.3	1.6	0	0	0	0
20180321_080003	S15	NA	0	20180321	1	98	29.2	3.9	23.8	3.3	1.6	0	0	0	0
20180321_100004	S15	NA	0	20180321	1	98	29.2	3.9	23.8	3.3	1.6	0	0	0	0
20180321_040002	S16	NA	0	20180321	1	98	29.2	3.9	23.8	3.3	1.6	0	0	0	0
20180321_060002	S16	NA	0	20180321	1	98	29.2	3.9	23.8	3.3	1.6	0	0	0	0
20180321_080003	S16	NA	0	20180321	1	98	29.2	3.9	23.8	3.3	1.6	0	0	0	0
20180321_100004	S16	NA	0	20180321	1	98	29.2	3.9	23.8	3.3	1.6	0	0	0	0
20180321_040001	S16	NA	0	20180321	1	98	29.2	3.9	23.8	3.3	1.6	0	0	0	0
20180321_040002	S18	NA	0	20180321	1	98	29.2	3.9	23.8	3.3	1.6	0	0	0	0
20180321_060002	S18	NA	0	20180321	1	98	29.2	3.9	23.8	3.3	1.6	0	0	0	0
20180321_080003	S18	NA	0	20180321	1	98	29.2	3.9	23.8	3.3	1.6	0	0	0	0
20180321_100004	S18	NA	0	20180321	1	98	29.2	3.9	23.8	3.3	1.6	0	0	0	0
20180321_040001	S19	solo	1	20180321	1	98	29.2	3.9	23.8	3.3	1.6	0	0	0	0
20180321_060002	S19	NA	0	20180321	1	98	29.2	3.9	23.8	3.3	1.6	0	0	0	0
20180321_080003	S19	NA	0	20180321	1	98	29.2	3.9	23.8	3.3	1.6	0	0	0	0
20180321_100004	S19	NA	0	20180321	1	98	29.2	3.9	23.8	3.3	1.6	0	0	0	0
20180321_040001	S20	NA	0	20180321	1	98	29.2	3.9	23.8	3.3	1.6	0	0	0	0
20180321_060002	S20	NA	0	20180321	1	98	29.2	3.9	23.8	3.3	1.6	0	0	0	0
20180321_080003	S20	NA	0	20180321	1	98	29.2	3.9	23.8	3.3	1.6	0	0	0	0
20180321_100004	S20	NA	0	20180321	1	98	29.2	3.9	23.8	3.3	1.6	0	0	0	0
20180322_060002	S11	duet	1	20180322	1	98	31.5	3.4	23.9	3.9	5.3	0	0	0	0
20180322_040001	S11	NA	0	20180322	1	98	31.5	3.4	23.9	3.9	5.3	0	0	0	0
20180322_080003	S11	NA	0	20180322	1	98	31.5	3.4	23.9	3.9	5.3	0	0	0	0
20180322_100004	S11	NA	0	20180322	1	98	31.5	3.4	23.9	3.9	5.3	0	0	0	0
20180322_040001	S12	NA	0	20180322	1	98	31.5	3.4	23.9	3.9	5.3	0	0	0	0
20180322_060002	S12	NA	0	20180322	1	98	31.5	3.4	23.9	3.9	5.3	0	0	0	0
20180322_080003	S12	NA	0	20180322	1	98	31.5	3.4	23.9	3.9	5.3	0	0	0	0
20180322_100004	S12	NA	0	20180322	1	98	31.5	3.4	23.9	3.9	5.3	0	0	0	0
20180322_080003	S14	duet	1	20180322	1	98	31.5	3.4	23.9	3.9	5.3	0	0	0	0
20180322_040001	S14	NA	0	20180322	1	98	31.5	3.4	23.9	3.9	5.3	0	0	0	0
20180322_060002	S14	NA	0	20180322	1	98	31.5	3.4	23.9	3.9	5.3	0	0	0	0
20180322_100004	S14	NA	0	20180322	1	98	31.5	3.4	23.9	3.9	5.3	0	0	0	0
20180322_040001	S15	solo	1	20180322	1	98	31.5	3.4	23.9	3.9	5.3	0	0	0	0
20180322_040002	S15	NA	0	20180322	1	98	31.5	3.4	23.9	3.9	5.3	0	0	0	0
20180322_060002	S15	NA	0	20180322	1	98	31.5	3.4	23.9	3.9	5.3	0	0	0	0
20180322_080003	S15	NA	0	20180322	1	98	31.5	3.4	23.9	3.9	5.3	0	0	0	0
20180322_100004	S15	NA	0	20180322	1	98	31.5	3.4	23.9	3.9	5.3	0	0	0	0
20180322_040002	S16	NA	0	20180322	1	98	31.5	3.4	23.9	3.9	5.3	0	0	0	0
20180322_060002	S16	NA	0	20180322	1	98	31.5	3.4	23.9	3.9	5.3	0	0	0	0
20180322_080003	S16	NA	0	20180322	1	98	31.5	3.4	23.9	3.9	5.3	0	0	0	0
20180322_100004	S16	NA	0	20180322	1	98	31.5	3.4	23.9	3.9	5.3	0	0	0	0
20180322_060002	S17	solo	1	20180322	1	98	31.5	3.4	23.9	3.9	5.3	0	0	0	0
20180322_040002	S18	NA	0	20180322	1	98	31.5	3.4	23.9	3.9	5.3	0	0	0	0
20180322_060002	S18	NA	0	20180322	1	98	31.5	3.4	23.9	3.9	5.3	0	0	0	0
20180322_080003	S18	NA	0	20180322	1	98	31.5	3.4	23.9	3.9	5.3	0	0	0	0
20180322_100004	S18	NA	0	20180322	1	98	31.5	3.4	23.9	3.9	5.3	0	0	0	0
20180322_040001	S19	solo	1	20180322	1	98	31.5	3.4	23.9	3.9	5.3	0	0	0	0
20180322_060002	S19	NA	0	20180322	1	98	31.5	3.4	23.9	3.9	5.3	0	0	0	0
20180322_080003	S19	NA	0	20180322	1	98	31.5	3.4	23.9	3.9	5.3	0	0	0	0
20180322_100004	S19	NA	0	20180322	1	98	31.5	3.4	23.9	3.9	5.3	0	0	0	0
20180322_040001	S20	NA	0	20180322	1	98	31.5	3.4	23.9	3.9	5.3	0	0	0	0
20180322_060002	S20	NA	0	20180322	1	98	31.5	3.4	23.9	3.9	5.3	0	0	0	0
20180322_080003	S20	NA	0	20180322	1	98	31.5	3.4	23.9	3.9	5.3	0	0	0	0
20180323_040001	S11	NA	0	20180323	1	97	30.1	2.7	23.2	3.4	3.6	18	0	0	225
20180323_060002	S11	NA	0	20180323	1	97	30.1	2.7	23.2	3.4	3.6	18	0	0	225
20180323_080003	S11	NA	0	20180323	1	97	30.1	2.7	23.2	3.4	3.6	18	0	0	225
20180323_100004	S11	NA	0	20180323	1	97	30.1	2.7	23.2	3.4	3.6	18	0	0	225
20180323_040001	S12	NA	0	20180323	1	97	30.1	2.7	23.2	3.4	3.6	18	0	0	225
20180323_060002	S12	NA	0	20180323	1	97	30.1	2.7	23.2	3.4	3.6	18	0	0	225
20180323_080003	S12	NA	0	20180323	1	97	30.1	2.7	23.2	3.4	3.6	18	0	0	225
20180323_100004	S12	NA	0	20180323	1	97	30.1	2.7	23.2	3.4	3.6	18	0	0	225
20180323_040001	S14	NA	0	20180323	1	97	30.1	2.7	23.2	3.4	3.6	18	0	0	225
20180323_060002	S14	NA	0	20180323	1	97	30.1	2.7	23.2	3.4	3.6	18	0	0	225
20180323_080003	S14	NA	0	20180323	1	97	30.1	2.7	23.2	3.4	3.6	18	0	0	225
20180323_100004	S14	NA	0	20180323	1	97	30.1	2.7	23.2	3.4	3.6	18	0	0	225
20180323_040002	S15	NA	0	20180323	1	97	30.1	2.7	23.2	3.4	3.6	18	0	0	225
20180323_060002	S15	NA	0	20180323	1	97	30.1	2.7	23.2	3.4	3.6	18	0	0	225
20180323_080003	S15	NA	0	20180323	1	97	30.1	2.7	23.2	3.4	3.6	18	0	0	225
20180323_100004	S15	NA	0	20180323	1	97	30.1	2.7	23.2	3.4	3.6	18	0	0	225
20180323_040002	S16	NA	0	20180323	1	97	30.1	2.7	23.2	3.4	3.6	18	0	0	225
20180323_060002	S16	NA	0	20180323	1	97	30.1	2.7	23.2	3.4	3.6	18	0	0	225
20180323_080003	S16	NA	0	20180323	1	97	30.1	2.7	23.2	3.4	3.6	18	0	0	225
20180323_100004	S16	NA	0	20180323	1	97	30.1	2.7	23.2	3.4	3.6	18	0	0	225
20180323_040002	S18	NA	0	20180323	1	97	30.1	2.7	23.2	3.4	3.6	18	0	0	225
20180323_060002	S18	NA	0	20180323	1	97	30.1	2.7	23.2	3.4	3.6	18	0	0	225
20180323_080003	S18	NA	0	20180323	1	97	30.1	2.7	23.2	3.4	3.6	18	0	0	225
20180323_100004	S18	NA	0	20180323	1	97	30.1	2.7	23.2	3.4	3.6	18	0	0	225
20180323_040001	S19	NA	0	20180323	1	97	30.1	2.7	23.2	3.4	3.6	18	0	0	225
20180323_060002	S19	NA	0	20180323	1	97	30.1	2.7	23.2	3.4	3.6	18	0	0	225
20180323_080003	S19	NA	0	20180323	1	97	30.1	2.7	23.2	3.4	3.6	18	0	0	225
20180323_100004	S19	NA	0	20180323	1	97	30.1	2.7	23.2	3.4	3.6	18	0	0	225
20180324_040001	S11	NA	0	20180324	1	98	30.8	25.4	23.5	2.7	4.9	18	0	0	518
20180324_060002	S11	NA	0	20180324	1	98	30.8	25.4	23.5	2.7	4.9	18	0	0	518
20180324_080003	S11	NA	0	20180324	1	98	30.8	25.4	23.5	2.7	4.9	18	0	0	518
20180324_100004	S11	NA	0	20180324	1	98	30.8	25.4	23.5	2.7	4.9	18	0	0	518
20180324_040001	S12	NA	0	20180324	1	98	30.8	25.4	23.5	2.7	4.9	18	0	0	518
20180324_060002	S12	NA	0	20180324	1	98	30.8	25.4	23.5	2.7	4.9	18	0	0	518
20180324_080003	S12	NA	0	20180324	1	98	30.8	25.4	23.5	2.7	4.9	18	0	0	518
20180324_100004	S12	NA	0	20180324	1	98	30.8	25.4	23.5	2.7	4.9	18	0	0	518
20180324_040001	S14	NA	0	20180324	1	98	30.8	25.4	23.5	2.7	4.9	18	0	0	518
20180324_060002	S14	NA	0	20180324	1	98	30.8	25.4	23.5	2.7	4.9	18	0	0	518
20180324_080003	S14	NA	0	20180324	1	98	30.8	25.4	23.5	2.7	4.9	18	0	0	518
20180324_100004	S14	NA	0	20180324	1	98	30.8	25.4	23.5	2.7	4.9	18	0	0	518
20180324_080003	S15	solo	1	20180324	1	98	30.8	25.4	23.5	2.7	4.9	18	0	0	518
20180324_040002	S15	NA	0	20180324	1	98	30.8	25.4	23.5	2.7	4.9	18	0	0	518
20180324_060002	S15	NA	0	20180324	1	98	30.8	25.4	23.5	2.7	4.9	18	0	0	518
20180324_100004	S15	NA	0	20180324	1	98	30.8	25.4	23.5	2.7	4.9	18	0	0	518
20180324_060002	S16	duet	1	20180324	1	98	30.8	25.4	23.5	2.7	4.9	18	0	0	518
20180324_040002	S16	NA	0	20180324	1	98	30.8	25.4	23.5	2.7	4.9	18	0	0	518
20180324_080003	S16	NA	0	20180324	1	98	30.8	25.4	23.5	2.7	4.9	18	0	0	518
20180324_100004	S16	NA	0	20180324	1	98	30.8	25.4	23.5	2.7	4.9	18	0	0	518
20180324_040002	S18	NA	0	20180324	1	98	30.8	25.4	23.5	2.7	4.9	18	0	0	518
20180324_060002	S18	NA	0	20180324	1	98	30.8	25.4	23.5	2.7	4.9	18	0	0	518
20180324_080003	S18	NA	0	20180324	1	98	30.8	25.4	23.5	2.7	4.9	18	0	0	518
20180324_100004	S18	NA	0	20180324	1	98	30.8	25.4	23.5	2.7	4.9	18	0	0	518
20180324_040001	S19	NA	0	20180324	1	98	30.8	25.4	23.5	2.7	4.9	18	0	0	518
20180324_060002	S19	NA	0	20180324	1	98	30.8	25.4	23.5	2.7	4.9	18	0	0	518
20180324_080003	S19	NA	0	20180324	1	98	30.8	25.4	23.5	2.7	4.9	18	0	0	518
20180324_100004	S19	NA	0	20180324	1	98	30.8	25.4	23.5	2.7	4.9	18	0	0	518
20180325_040001	S11	NA	0	20180325	1	98	29.2	7	23.8	25.4	0.6	21	0	0	1597
20180325_060002	S11	NA	0	20180325	1	98	29.2	7	23.8	25.4	0.6	21	0	0	1597
20180325_080003	S11	NA	0	20180325	1	98	29.2	7	23.8	25.4	0.6	21	0	0	1597
20180325_100004	S11	NA	0	20180325	1	98	29.2	7	23.8	25.4	0.6	21	0	0	1597
20180325_040001	S12	NA	0	20180325	1	98	29.2	7	23.8	25.4	0.6	21	0	0	1597
20180325_060002	S12	NA	0	20180325	1	98	29.2	7	23.8	25.4	0.6	21	0	0	1597
20180325_080003	S12	NA	0	20180325	1	98	29.2	7	23.8	25.4	0.6	21	0	0	1597
20180325_100004	S12	NA	0	20180325	1	98	29.2	7	23.8	25.4	0.6	21	0	0	1597
20180325_040001	S14	NA	0	20180325	1	98	29.2	7	23.8	25.4	0.6	21	0	0	1597
20180325_060002	S14	NA	0	20180325	1	98	29.2	7	23.8	25.4	0.6	21	0	0	1597
20180325_080003	S14	NA	0	20180325	1	98	29.2	7	23.8	25.4	0.6	21	0	0	1597
20180325_100004	S14	NA	0	20180325	1	98	29.2	7	23.8	25.4	0.6	21	0	0	1597
20180325_040002	S15	NA	0	20180325	1	98	29.2	7	23.8	25.4	0.6	21	0	0	1597
20180325_060002	S15	NA	0	20180325	1	98	29.2	7	23.8	25.4	0.6	21	0	0	1597
20180325_080003	S15	NA	0	20180325	1	98	29.2	7	23.8	25.4	0.6	21	0	0	1597
20180325_100004	S15	NA	0	20180325	1	98	29.2	7	23.8	25.4	0.6	21	0	0	1597
20180325_040002	S16	NA	0	20180325	1	98	29.2	7	23.8	25.4	0.6	21	0	0	1597
20180325_060002	S16	NA	0	20180325	1	98	29.2	7	23.8	25.4	0.6	21	0	0	1597
20180325_080003	S16	NA	0	20180325	1	98	29.2	7	23.8	25.4	0.6	21	0	0	1597
20180325_100004	S16	NA	0	20180325	1	98	29.2	7	23.8	25.4	0.6	21	0	0	1597
20180325_040002	S18	NA	0	20180325	1	98	29.2	7	23.8	25.4	0.6	21	0	0	1597
20180325_060002	S18	NA	0	20180325	1	98	29.2	7	23.8	25.4	0.6	21	0	0	1597
20180325_080003	S18	NA	0	20180325	1	98	29.2	7	23.8	25.4	0.6	21	0	0	1597
20180325_100004	S18	NA	0	20180325	1	98	29.2	7	23.8	25.4	0.6	21	0	0	1597
20180325_040001	S19	NA	0	20180325	1	98	29.2	7	23.8	25.4	0.6	21	0	0	1597
20180325_060002	S19	NA	0	20180325	1	98	29.2	7	23.8	25.4	0.6	21	0	0	1597
20180325_080003	S19	NA	0	20180325	1	98	29.2	7	23.8	25.4	0.6	21	0	0	1597
20180325_100004	S19	NA	0	20180325	1	98	29.2	7	23.8	25.4	0.6	21	0	0	1597
20180326_040001	S11	NA	0	20180326	1	99	25.7	12.3	23.3	7	0	0	0	0	0
20180326_060002	S11	NA	0	20180326	1	99	25.7	12.3	23.3	7	0	0	0	0	0
20180326_080003	S11	NA	0	20180326	1	99	25.7	12.3	23.3	7	0	0	0	0	0
20180326_100004	S11	NA	0	20180326	1	99	25.7	12.3	23.3	7	0	0	0	0	0
20180326_040001	S12	NA	0	20180326	1	99	25.7	12.3	23.3	7	0	0	0	0	0
20180326_060002	S12	NA	0	20180326	1	99	25.7	12.3	23.3	7	0	0	0	0	0
20180326_080003	S12	NA	0	20180326	1	99	25.7	12.3	23.3	7	0	0	0	0	0
20180326_100004	S12	NA	0	20180326	1	99	25.7	12.3	23.3	7	0	0	0	0	0
20180326_040002	S14	NA	0	20180326	1	99	25.7	12.3	23.3	7	0	0	0	0	0
20180326_060002	S14	NA	0	20180326	1	99	25.7	12.3	23.3	7	0	0	0	0	0
20180326_080003	S14	NA	0	20180326	1	99	25.7	12.3	23.3	7	0	0	0	0	0
20180326_100004	S14	NA	0	20180326	1	99	25.7	12.3	23.3	7	0	0	0	0	0
20180326_040002	S15	NA	0	20180326	1	99	25.7	12.3	23.3	7	0	0	0	0	0
20180326_060002	S15	NA	0	20180326	1	99	25.7	12.3	23.3	7	0	0	0	0	0
20180326_080003	S15	NA	0	20180326	1	99	25.7	12.3	23.3	7	0	0	0	0	0
20180326_100004	S15	NA	0	20180326	1	99	25.7	12.3	23.3	7	0	0	0	0	0
20180326_040002	S16	NA	0	20180326	1	99	25.7	12.3	23.3	7	0	0	0	0	0
20180326_060002	S16	NA	0	20180326	1	99	25.7	12.3	23.3	7	0	0	0	0	0
20180326_080003	S16	NA	0	20180326	1	99	25.7	12.3	23.3	7	0	0	0	0	0
20180326_100004	S16	NA	0	20180326	1	99	25.7	12.3	23.3	7	0	0	0	0	0
20180326_040002	S18	NA	0	20180326	1	99	25.7	12.3	23.3	7	0	0	0	0	0
20180326_060002	S18	NA	0	20180326	1	99	25.7	12.3	23.3	7	0	0	0	0	0
20180326_080003	S18	NA	0	20180326	1	99	25.7	12.3	23.3	7	0	0	0	0	0
20180326_100004	S18	NA	0	20180326	1	99	25.7	12.3	23.3	7	0	0	0	0	0
20180326_040001	S19	NA	0	20180326	1	99	25.7	12.3	23.3	7	0	0	0	0	0
20180326_060002	S19	NA	0	20180326	1	99	25.7	12.3	23.3	7	0	0	0	0	0
20180326_080003	S19	NA	0	20180326	1	99	25.7	12.3	23.3	7	0	0	0	0	0
20180326_100004	S19	NA	0	20180326	1	99	25.7	12.3	23.3	7	0	0	0	0	0
20180327_060002	S11	duet	1	20180327	1	97	29.4	0	23.9	12.3	0.9	18	0	0	3023
20180327_040001	S11	NA	0	20180327	1	97	29.4	0	23.9	12.3	0.9	18	0	0	3023
20180327_080003	S11	NA	0	20180327	1	97	29.4	0	23.9	12.3	0.9	18	0	0	3023
20180327_100004	S11	NA	0	20180327	1	97	29.4	0	23.9	12.3	0.9	18	0	0	3023
20180327_040001	S12	NA	0	20180327	1	97	29.4	0	23.9	12.3	0.9	18	0	0	3023
20180327_060002	S12	NA	0	20180327	1	97	29.4	0	23.9	12.3	0.9	18	0	0	3023
20180327_080003	S12	NA	0	20180327	1	97	29.4	0	23.9	12.3	0.9	18	0	0	3023
20180327_100004	S12	NA	0	20180327	1	97	29.4	0	23.9	12.3	0.9	18	0	0	3023
20180327_060002	S14	duet	1	20180327	1	97	29.4	0	23.9	12.3	0.9	18	0	0	3023
20180327_040002	S14	NA	0	20180327	1	97	29.4	0	23.9	12.3	0.9	18	0	0	3023
20180327_080003	S14	NA	0	20180327	1	97	29.4	0	23.9	12.3	0.9	18	0	0	3023
20180327_100004	S14	NA	0	20180327	1	97	29.4	0	23.9	12.3	0.9	18	0	0	3023
20180327_040002	S15	NA	0	20180327	1	97	29.4	0	23.9	12.3	0.9	18	0	0	3023
20180327_060002	S15	NA	0	20180327	1	97	29.4	0	23.9	12.3	0.9	18	0	0	3023
20180327_080003	S15	NA	0	20180327	1	97	29.4	0	23.9	12.3	0.9	18	0	0	3023
20180327_100004	S15	NA	0	20180327	1	97	29.4	0	23.9	12.3	0.9	18	0	0	3023
20180327_040002	S16	NA	0	20180327	1	97	29.4	0	23.9	12.3	0.9	18	0	0	3023
20180327_060002	S16	NA	0	20180327	1	97	29.4	0	23.9	12.3	0.9	18	0	0	3023
20180327_080003	S16	NA	0	20180327	1	97	29.4	0	23.9	12.3	0.9	18	0	0	3023
20180327_100004	S16	NA	0	20180327	1	97	29.4	0	23.9	12.3	0.9	18	0	0	3023
20180327_060002	S17	duet	1	20180327	1	97	29.4	0	23.9	12.3	0.9	18	0	0	3023
20180327_040002	S18	NA	0	20180327	1	97	29.4	0	23.9	12.3	0.9	18	0	0	3023
20180327_060002	S18	NA	0	20180327	1	97	29.4	0	23.9	12.3	0.9	18	0	0	3023
20180327_080003	S18	NA	0	20180327	1	97	29.4	0	23.9	12.3	0.9	18	0	0	3023
20180327_100004	S18	NA	0	20180327	1	97	29.4	0	23.9	12.3	0.9	18	0	0	3023
20180327_040001	S19	NA	0	20180327	1	97	29.4	0	23.9	12.3	0.9	18	0	0	3023
20180327_060002	S19	NA	0	20180327	1	97	29.4	0	23.9	12.3	0.9	18	0	0	3023
20180327_080003	S19	NA	0	20180327	1	97	29.4	0	23.9	12.3	0.9	18	0	0	3023
20180327_100004	S19	NA	0	20180327	1	97	29.4	0	23.9	12.3	0.9	18	0	0	3023
20180328_040001	S11	solo	1	20180328	0	94	29.1	7.5	23.3	0	2	0	0	0	0
20180328_080003	S11	duet	1	20180328	0	94	29.1	7.5	23.3	0	2	0	0	0	0
20180328_060002	S11	NA	0	20180328	0	94	29.1	7.5	23.3	0	2	0	0	0	0
20180328_100004	S11	NA	0	20180328	0	94	29.1	7.5	23.3	0	2	0	0	0	0
20180328_040001	S12	NA	0	20180328	0	94	29.1	7.5	23.3	0	2	0	0	0	0
20180328_060002	S12	NA	0	20180328	0	94	29.1	7.5	23.3	0	2	0	0	0	0
20180328_080003	S12	NA	0	20180328	0	94	29.1	7.5	23.3	0	2	0	0	0	0
20180328_100004	S12	NA	0	20180328	0	94	29.1	7.5	23.3	0	2	0	0	0	0
20180328_040002	S14	NA	0	20180328	0	94	29.1	7.5	23.3	0	2	0	0	0	0
20180328_060002	S14	NA	0	20180328	0	94	29.1	7.5	23.3	0	2	0	0	0	0
20180328_080003	S14	NA	0	20180328	0	94	29.1	7.5	23.3	0	2	0	0	0	0
20180328_100004	S14	NA	0	20180328	0	94	29.1	7.5	23.3	0	2	0	0	0	0
20180328_040001	S15	solo	1	20180328	0	94	29.1	7.5	23.3	0	2	0	0	0	0
20180328_040002	S15	NA	0	20180328	0	94	29.1	7.5	23.3	0	2	0	0	0	0
20180328_060002	S15	NA	0	20180328	0	94	29.1	7.5	23.3	0	2	0	0	0	0
20180328_080003	S15	NA	0	20180328	0	94	29.1	7.5	23.3	0	2	0	0	0	0
20180328_100004	S15	NA	0	20180328	0	94	29.1	7.5	23.3	0	2	0	0	0	0
20180328_060002	S16	duet	1	20180328	0	94	29.1	7.5	23.3	0	2	0	0	0	0
20180328_060002	S16	solo	1	20180328	0	94	29.1	7.5	23.3	0	2	0	0	0	0
20180328_040002	S16	NA	0	20180328	0	94	29.1	7.5	23.3	0	2	0	0	0	0
20180328_080003	S16	NA	0	20180328	0	94	29.1	7.5	23.3	0	2	0	0	0	0
20180328_100004	S16	NA	0	20180328	0	94	29.1	7.5	23.3	0	2	0	0	0	0
20180328_060002	S17	duet	1	20180328	0	94	29.1	7.5	23.3	0	2	0	0	0	0
20180328_040001	S18	solo	1	20180328	0	94	29.1	7.5	23.3	0	2	0	0	0	0
20180328_040002	S18	NA	0	20180328	0	94	29.1	7.5	23.3	0	2	0	0	0	0
20180328_060002	S18	NA	0	20180328	0	94	29.1	7.5	23.3	0	2	0	0	0	0
20180328_080003	S18	NA	0	20180328	0	94	29.1	7.5	23.3	0	2	0	0	0	0
20180328_100004	S18	NA	0	20180328	0	94	29.1	7.5	23.3	0	2	0	0	0	0
20180328_040001	S19	NA	0	20180328	0	94	29.1	7.5	23.3	0	2	0	0	0	0
20180328_060002	S19	NA	0	20180328	0	94	29.1	7.5	23.3	0	2	0	0	0	0
20180328_080003	S19	NA	0	20180328	0	94	29.1	7.5	23.3	0	2	0	0	0	0
20180328_100004	S19	NA	0	20180328	0	94	29.1	7.5	23.3	0	2	0	0	0	0
20180329_040001	S11	NA	0	20180329	1	94	31.1	33.8	23.3	7.5	4.7	23	0	0	719
20180329_060002	S11	NA	0	20180329	1	94	31.1	33.8	23.3	7.5	4.7	23	0	0	719
20180329_080003	S11	NA	0	20180329	1	94	31.1	33.8	23.3	7.5	4.7	23	0	0	719
20180329_100004	S11	NA	0	20180329	1	94	31.1	33.8	23.3	7.5	4.7	23	0	0	719
20180329_040001	S12	NA	0	20180329	1	94	31.1	33.8	23.3	7.5	4.7	23	0	0	719
20180329_060002	S12	NA	0	20180329	1	94	31.1	33.8	23.3	7.5	4.7	23	0	0	719
20180329_080003	S12	NA	0	20180329	1	94	31.1	33.8	23.3	7.5	4.7	23	0	0	719
20180329_100004	S12	NA	0	20180329	1	94	31.1	33.8	23.3	7.5	4.7	23	0	0	719
20180329_040001	S14	NA	0	20180329	1	94	31.1	33.8	23.3	7.5	4.7	23	0	0	719
20180329_060002	S14	NA	0	20180329	1	94	31.1	33.8	23.3	7.5	4.7	23	0	0	719
20180329_080003	S14	NA	0	20180329	1	94	31.1	33.8	23.3	7.5	4.7	23	0	0	719
20180329_100004	S14	NA	0	20180329	1	94	31.1	33.8	23.3	7.5	4.7	23	0	0	719
20180329_040002	S15	NA	0	20180329	1	94	31.1	33.8	23.3	7.5	4.7	23	0	0	719
20180329_060002	S15	NA	0	20180329	1	94	31.1	33.8	23.3	7.5	4.7	23	0	0	719
20180329_080003	S15	NA	0	20180329	1	94	31.1	33.8	23.3	7.5	4.7	23	0	0	719
20180329_091248	S15	NA	0	20180329	1	94	31.1	33.8	23.3	7.5	4.7	23	0	0	719
20180329_111249	S15	NA	0	20180329	1	94	31.1	33.8	23.3	7.5	4.7	23	0	0	719
20180329_040002	S16	NA	0	20180329	1	94	31.1	33.8	23.3	7.5	4.7	23	0	0	719
20180329_060002	S16	NA	0	20180329	1	94	31.1	33.8	23.3	7.5	4.7	23	0	0	719
20180329_080003	S16	NA	0	20180329	1	94	31.1	33.8	23.3	7.5	4.7	23	0	0	719
20180329_100004	S16	NA	0	20180329	1	94	31.1	33.8	23.3	7.5	4.7	23	0	0	719
20180329_102905	S16	NA	0	20180329	1	94	31.1	33.8	23.3	7.5	4.7	23	0	0	719
20180329_040002	S18	NA	0	20180329	1	94	31.1	33.8	23.3	7.5	4.7	23	0	0	719
20180329_060002	S18	NA	0	20180329	1	94	31.1	33.8	23.3	7.5	4.7	23	0	0	719
20180329_080003	S18	NA	0	20180329	1	94	31.1	33.8	23.3	7.5	4.7	23	0	0	719
20180329_094219	S18	NA	0	20180329	1	94	31.1	33.8	23.3	7.5	4.7	23	0	0	719
20180329_114220	S18	NA	0	20180329	1	94	31.1	33.8	23.3	7.5	4.7	23	0	0	719
20180329_040001	S19	NA	0	20180329	1	94	31.1	33.8	23.3	7.5	4.7	23	0	0	719
20180329_060002	S19	NA	0	20180329	1	94	31.1	33.8	23.3	7.5	4.7	23	0	0	719
20180329_080003	S19	NA	0	20180329	1	94	31.1	33.8	23.3	7.5	4.7	23	0	0	719
20180329_100004	S19	NA	0	20180329	1	94	31.1	33.8	23.3	7.5	4.7	23	0	0	719
20180330_040001	S11	NA	0	20180330	1	98	31.1	0	23.3	33.8	5.6	23	0	0	1704
20180330_060002	S11	NA	0	20180330	1	98	31.1	0	23.3	33.8	5.6	23	0	0	1704
20180330_080003	S11	NA	0	20180330	1	98	31.1	0	23.3	33.8	5.6	23	0	0	1704
20180330_100003	S11	NA	0	20180330	1	98	31.1	0	23.3	33.8	5.6	23	0	0	1704
20180330_040001	S12	NA	0	20180330	1	98	31.1	0	23.3	33.8	5.6	23	0	0	1704
20180330_060002	S12	NA	0	20180330	1	98	31.1	0	23.3	33.8	5.6	23	0	0	1704
20180330_080003	S12	NA	0	20180330	1	98	31.1	0	23.3	33.8	5.6	23	0	0	1704
20180330_100003	S12	NA	0	20180330	1	98	31.1	0	23.3	33.8	5.6	23	0	0	1704
20180330_040001	S13	NA	0	20180330	1	98	31.1	0	23.3	33.8	5.6	23	0	0	1704
20180330_060002	S13	NA	0	20180330	1	98	31.1	0	23.3	33.8	5.6	23	0	0	1704
20180330_080003	S13	NA	0	20180330	1	98	31.1	0	23.3	33.8	5.6	23	0	0	1704
20180330_100004	S13	NA	0	20180330	1	98	31.1	0	23.3	33.8	5.6	23	0	0	1704
20180330_040001	S14	NA	0	20180330	1	98	31.1	0	23.3	33.8	5.6	23	0	0	1704
20180330_060002	S14	NA	0	20180330	1	98	31.1	0	23.3	33.8	5.6	23	0	0	1704
20180330_080003	S14	NA	0	20180330	1	98	31.1	0	23.3	33.8	5.6	23	0	0	1704
20180330_100004	S14	NA	0	20180330	1	98	31.1	0	23.3	33.8	5.6	23	0	0	1704
20180330_060002	S15	solo	1	20180330	1	98	31.1	0	23.3	33.8	5.6	23	0	0	1704
20180330_040001	S15	NA	0	20180330	1	98	31.1	0	23.3	33.8	5.6	23	0	0	1704
20180330_080003	S15	NA	0	20180330	1	98	31.1	0	23.3	33.8	5.6	23	0	0	1704
20180330_100004	S15	NA	0	20180330	1	98	31.1	0	23.3	33.8	5.6	23	0	0	1704
20180330_040001	S16	NA	0	20180330	1	98	31.1	0	23.3	33.8	5.6	23	0	0	1704
20180330_060002	S16	NA	0	20180330	1	98	31.1	0	23.3	33.8	5.6	23	0	0	1704
20180330_080003	S16	NA	0	20180330	1	98	31.1	0	23.3	33.8	5.6	23	0	0	1704
20180330_100004	S16	NA	0	20180330	1	98	31.1	0	23.3	33.8	5.6	23	0	0	1704
20180330_040002	S16	NA	0	20180330	1	98	31.1	0	23.3	33.8	5.6	23	0	0	1704
20180330_040001	S17	solo	1	20180330	1	98	31.1	0	23.3	33.8	5.6	23	0	0	1704
20180330_060002	S17	duet	1	20180330	1	98	31.1	0	23.3	33.8	5.6	23	0	0	1704
20180330_040001	S18	NA	0	20180330	1	98	31.1	0	23.3	33.8	5.6	23	0	0	1704
20180330_060002	S18	NA	0	20180330	1	98	31.1	0	23.3	33.8	5.6	23	0	0	1704
20180330_080003	S18	NA	0	20180330	1	98	31.1	0	23.3	33.8	5.6	23	0	0	1704
20180330_100004	S18	NA	0	20180330	1	98	31.1	0	23.3	33.8	5.6	23	0	0	1704
20180330_040001	S19	NA	0	20180330	1	98	31.1	0	23.3	33.8	5.6	23	0	0	1704
20180330_060002	S19	NA	0	20180330	1	98	31.1	0	23.3	33.8	5.6	23	0	0	1704
20180330_080003	S19	NA	0	20180330	1	98	31.1	0	23.3	33.8	5.6	23	0	0	1704
20180330_100004	S19	NA	0	20180330	1	98	31.1	0	23.3	33.8	5.6	23	0	0	1704
20180331_040001	S11	NA	0	20180331	0	94	32.3	0	22.2	0	8.3	0	0	0	0
20180331_060002	S11	NA	0	20180331	0	94	32.3	0	22.2	0	8.3	0	0	0	0
20180331_080003	S11	NA	0	20180331	0	94	32.3	0	22.2	0	8.3	0	0	0	0
20180331_100004	S11	NA	0	20180331	0	94	32.3	0	22.2	0	8.3	0	0	0	0
20180331_040001	S12	NA	0	20180331	0	94	32.3	0	22.2	0	8.3	0	0	0	0
20180331_060002	S12	NA	0	20180331	0	94	32.3	0	22.2	0	8.3	0	0	0	0
20180331_080003	S12	NA	0	20180331	0	94	32.3	0	22.2	0	8.3	0	0	0	0
20180331_100003	S12	NA	0	20180331	0	94	32.3	0	22.2	0	8.3	0	0	0	0
20180331_040001	S13	NA	0	20180331	0	94	32.3	0	22.2	0	8.3	0	0	0	0
20180331_060002	S13	NA	0	20180331	0	94	32.3	0	22.2	0	8.3	0	0	0	0
20180331_080003	S13	NA	0	20180331	0	94	32.3	0	22.2	0	8.3	0	0	0	0
20180331_100004	S13	NA	0	20180331	0	94	32.3	0	22.2	0	8.3	0	0	0	0
20180331_040001	S15	NA	0	20180331	0	94	32.3	0	22.2	0	8.3	0	0	0	0
20180331_060002	S15	NA	0	20180331	0	94	32.3	0	22.2	0	8.3	0	0	0	0
20180331_080003	S15	NA	0	20180331	0	94	32.3	0	22.2	0	8.3	0	0	0	0
20180331_100004	S15	NA	0	20180331	0	94	32.3	0	22.2	0	8.3	0	0	0	0
20180331_060002	S16	duet	1	20180331	0	94	32.3	0	22.2	0	8.3	0	0	0	0
20180331_080003	S16	duet	1	20180331	0	94	32.3	0	22.2	0	8.3	0	0	0	0
20180331_040001	S16	NA	0	20180331	0	94	32.3	0	22.2	0	8.3	0	0	0	0
20180331_100004	S16	NA	0	20180331	0	94	32.3	0	22.2	0	8.3	0	0	0	0
20180331_040001	S18	NA	0	20180331	0	94	32.3	0	22.2	0	8.3	0	0	0	0
20180331_060002	S18	NA	0	20180331	0	94	32.3	0	22.2	0	8.3	0	0	0	0
20180331_080003	S18	NA	0	20180331	0	94	32.3	0	22.2	0	8.3	0	0	0	0
20180331_100004	S18	NA	0	20180331	0	94	32.3	0	22.2	0	8.3	0	0	0	0
20180401_060002	S11	duet	1	20180401	0	95	32.3	9	22.2	0	0	0	0	0	0
20180401_040001	S11	NA	0	20180401	0	95	32.3	9	22.2	0	0	0	0	0	0
20180401_080003	S11	NA	0	20180401	0	95	32.3	9	22.2	0	0	0	0	0	0
20180401_100004	S11	NA	0	20180401	0	95	32.3	9	22.2	0	0	0	0	0	0
20180401_040001	S12	NA	0	20180401	0	95	32.3	9	22.2	0	0	0	0	0	0
20180401_060002	S12	NA	0	20180401	0	95	32.3	9	22.2	0	0	0	0	0	0
20180401_080003	S12	NA	0	20180401	0	95	32.3	9	22.2	0	0	0	0	0	0
20180401_100003	S12	NA	0	20180401	0	95	32.3	9	22.2	0	0	0	0	0	0
20180401_040001	S13	NA	0	20180401	0	95	32.3	9	22.2	0	0	0	0	0	0
20180401_060002	S13	NA	0	20180401	0	95	32.3	9	22.2	0	0	0	0	0	0
20180401_080003	S13	NA	0	20180401	0	95	32.3	9	22.2	0	0	0	0	0	0
20180401_100004	S13	NA	0	20180401	0	95	32.3	9	22.2	0	0	0	0	0	0
20180401_040001	S15	NA	0	20180401	0	95	32.3	9	22.2	0	0	0	0	0	0
20180401_060002	S15	NA	0	20180401	0	95	32.3	9	22.2	0	0	0	0	0	0
20180401_080003	S15	NA	0	20180401	0	95	32.3	9	22.2	0	0	0	0	0	0
20180401_100004	S15	NA	0	20180401	0	95	32.3	9	22.2	0	0	0	0	0	0
20180401_040001	S16	NA	0	20180401	0	95	32.3	9	22.2	0	0	0	0	0	0
20180401_060002	S16	NA	0	20180401	0	95	32.3	9	22.2	0	0	0	0	0	0
20180401_080003	S16	NA	0	20180401	0	95	32.3	9	22.2	0	0	0	0	0	0
20180401_100004	S16	NA	0	20180401	0	95	32.3	9	22.2	0	0	0	0	0	0
20180401_060002	S18	solo	1	20180401	0	95	32.3	9	22.2	0	0	0	0	0	0
20180401_040001	S18	NA	0	20180401	0	95	32.3	9	22.2	0	0	0	0	0	0
20180401_080003	S18	NA	0	20180401	0	95	32.3	9	22.2	0	0	0	0	0	0
20180401_100004	S18	NA	0	20180401	0	95	32.3	9	22.2	0	0	0	0	0	0
20180402_040001	S11	NA	0	20180402	1	95	32.3	7.4	22.5	9	3.1	23	0	0	125
20180402_060002	S11	NA	0	20180402	1	95	32.3	7.4	22.5	9	3.1	23	0	0	125
20180402_080003	S11	NA	0	20180402	1	95	32.3	7.4	22.5	9	3.1	23	0	0	125
20180402_100003	S11	NA	0	20180402	1	95	32.3	7.4	22.5	9	3.1	23	0	0	125
20180402_040001	S12	NA	0	20180402	1	95	32.3	7.4	22.5	9	3.1	23	0	0	125
20180402_060002	S12	NA	0	20180402	1	95	32.3	7.4	22.5	9	3.1	23	0	0	125
20180402_080003	S12	NA	0	20180402	1	95	32.3	7.4	22.5	9	3.1	23	0	0	125
20180402_100003	S12	NA	0	20180402	1	95	32.3	7.4	22.5	9	3.1	23	0	0	125
20180402_040001	S13	NA	0	20180402	1	95	32.3	7.4	22.5	9	3.1	23	0	0	125
20180402_060002	S13	NA	0	20180402	1	95	32.3	7.4	22.5	9	3.1	23	0	0	125
20180402_080003	S13	NA	0	20180402	1	95	32.3	7.4	22.5	9	3.1	23	0	0	125
20180402_100004	S13	NA	0	20180402	1	95	32.3	7.4	22.5	9	3.1	23	0	0	125
20180402_040001	S15	NA	0	20180402	1	95	32.3	7.4	22.5	9	3.1	23	0	0	125
20180402_060002	S15	NA	0	20180402	1	95	32.3	7.4	22.5	9	3.1	23	0	0	125
20180402_080003	S15	NA	0	20180402	1	95	32.3	7.4	22.5	9	3.1	23	0	0	125
20180402_100004	S15	NA	0	20180402	1	95	32.3	7.4	22.5	9	3.1	23	0	0	125
20180402_080003	S16	duet	1	20180402	1	95	32.3	7.4	22.5	9	3.1	23	0	0	125
20180402_040001	S16	NA	0	20180402	1	95	32.3	7.4	22.5	9	3.1	23	0	0	125
20180402_060002	S16	NA	0	20180402	1	95	32.3	7.4	22.5	9	3.1	23	0	0	125
20180402_100004	S16	NA	0	20180402	1	95	32.3	7.4	22.5	9	3.1	23	0	0	125
20180402_092511	S17	NA	0	20180402	1	95	32.3	7.4	22.5	9	3.1	23	0	0	125
20180402_112512	S17	NA	0	20180402	1	95	32.3	7.4	22.5	9	3.1	23	0	0	125
20180402_040001	S18	NA	0	20180402	1	95	32.3	7.4	22.5	9	3.1	23	0	0	125
20180402_060002	S18	NA	0	20180402	1	95	32.3	7.4	22.5	9	3.1	23	0	0	125
20180402_080003	S18	NA	0	20180402	1	95	32.3	7.4	22.5	9	3.1	23	0	0	125
20180402_100004	S18	NA	0	20180402	1	95	32.3	7.4	22.5	9	3.1	23	0	0	125
20180402_114632	S19	NA	0	20180402	1	95	32.3	7.4	22.5	9	3.1	23	0	0	125
20180402_102301	S20	NA	0	20180402	1	95	32.3	7.4	22.5	9	3.1	23	0	0	125
20180403_060002	S11	duet	1	20180403	1	96	32.3	130	22.2	7.4	4.3	0	0	0	0
20180403_040001	S11	NA	0	20180403	1	96	32.3	130	22.2	7.4	4.3	0	0	0	0
20180403_080003	S11	NA	0	20180403	1	96	32.3	130	22.2	7.4	4.3	0	0	0	0
20180403_100004	S11	NA	0	20180403	1	96	32.3	130	22.2	7.4	4.3	0	0	0	0
20180403_040001	S12	NA	0	20180403	1	96	32.3	130	22.2	7.4	4.3	0	0	0	0
20180403_060002	S12	NA	0	20180403	1	96	32.3	130	22.2	7.4	4.3	0	0	0	0
20180403_080003	S12	NA	0	20180403	1	96	32.3	130	22.2	7.4	4.3	0	0	0	0
20180403_100003	S12	NA	0	20180403	1	96	32.3	130	22.2	7.4	4.3	0	0	0	0
20180403_040001	S13	NA	0	20180403	1	96	32.3	130	22.2	7.4	4.3	0	0	0	0
20180403_060002	S13	NA	0	20180403	1	96	32.3	130	22.2	7.4	4.3	0	0	0	0
20180403_080003	S13	NA	0	20180403	1	96	32.3	130	22.2	7.4	4.3	0	0	0	0
20180403_100004	S13	NA	0	20180403	1	96	32.3	130	22.2	7.4	4.3	0	0	0	0
20180403_040001	S14	NA	0	20180403	1	96	32.3	130	22.2	7.4	4.3	0	0	0	0
20180403_060002	S14	NA	0	20180403	1	96	32.3	130	22.2	7.4	4.3	0	0	0	0
20180403_080003	S14	NA	0	20180403	1	96	32.3	130	22.2	7.4	4.3	0	0	0	0
20180403_100004	S14	NA	0	20180403	1	96	32.3	130	22.2	7.4	4.3	0	0	0	0
20180403_060002	S15	solo	1	20180403	1	96	32.3	130	22.2	7.4	4.3	0	0	0	0
20180403_040001	S15	NA	0	20180403	1	96	32.3	130	22.2	7.4	4.3	0	0	0	0
20180403_080003	S15	NA	0	20180403	1	96	32.3	130	22.2	7.4	4.3	0	0	0	0
20180403_100004	S15	NA	0	20180403	1	96	32.3	130	22.2	7.4	4.3	0	0	0	0
20180403_060002	S16	duet	1	20180403	1	96	32.3	130	22.2	7.4	4.3	0	0	0	0
20180403_040001	S16	NA	0	20180403	1	96	32.3	130	22.2	7.4	4.3	0	0	0	0
20180403_080003	S16	NA	0	20180403	1	96	32.3	130	22.2	7.4	4.3	0	0	0	0
20180403_100004	S16	NA	0	20180403	1	96	32.3	130	22.2	7.4	4.3	0	0	0	0
20180403_040001	S17	NA	0	20180403	1	96	32.3	130	22.2	7.4	4.3	0	0	0	0
20180403_060002	S17	NA	0	20180403	1	96	32.3	130	22.2	7.4	4.3	0	0	0	0
20180403_080003	S17	NA	0	20180403	1	96	32.3	130	22.2	7.4	4.3	0	0	0	0
20180403_100004	S17	NA	0	20180403	1	96	32.3	130	22.2	7.4	4.3	0	0	0	0
20180403_060002	S19	duet	1	20180403	1	96	32.3	130	22.2	7.4	4.3	0	0	0	0
20180403_060002	S19	solo	1	20180403	1	96	32.3	130	22.2	7.4	4.3	0	0	0	0
20180403_040001	S19	NA	0	20180403	1	96	32.3	130	22.2	7.4	4.3	0	0	0	0
20180403_080003	S19	NA	0	20180403	1	96	32.3	130	22.2	7.4	4.3	0	0	0	0
20180403_100004	S19	NA	0	20180403	1	96	32.3	130	22.2	7.4	4.3	0	0	0	0
20180404_040001	S11	NA	0	20180404	1	99	32.3	0.2	22.2	130	0	23	0	0	619
20180404_060002	S11	NA	0	20180404	1	99	32.3	0.2	22.2	130	0	23	0	0	619
20180404_080003	S11	NA	0	20180404	1	99	32.3	0.2	22.2	130	0	23	0	0	619
20180404_100003	S11	NA	0	20180404	1	99	32.3	0.2	22.2	130	0	23	0	0	619
20180404_040001	S12	NA	0	20180404	1	99	32.3	0.2	22.2	130	0	23	0	0	619
20180404_060002	S12	NA	0	20180404	1	99	32.3	0.2	22.2	130	0	23	0	0	619
20180404_080003	S12	NA	0	20180404	1	99	32.3	0.2	22.2	130	0	23	0	0	619
20180404_100003	S12	NA	0	20180404	1	99	32.3	0.2	22.2	130	0	23	0	0	619
20180404_040001	S13	NA	0	20180404	1	99	32.3	0.2	22.2	130	0	23	0	0	619
20180404_060002	S13	NA	0	20180404	1	99	32.3	0.2	22.2	130	0	23	0	0	619
20180404_080003	S13	NA	0	20180404	1	99	32.3	0.2	22.2	130	0	23	0	0	619
20180404_100004	S13	NA	0	20180404	1	99	32.3	0.2	22.2	130	0	23	0	0	619
20180404_040001	S14	NA	0	20180404	1	99	32.3	0.2	22.2	130	0	23	0	0	619
20180404_060002	S14	NA	0	20180404	1	99	32.3	0.2	22.2	130	0	23	0	0	619
20180404_080003	S14	NA	0	20180404	1	99	32.3	0.2	22.2	130	0	23	0	0	619
20180404_100004	S14	NA	0	20180404	1	99	32.3	0.2	22.2	130	0	23	0	0	619
20180404_040001	S15	NA	0	20180404	1	99	32.3	0.2	22.2	130	0	23	0	0	619
20180404_060002	S15	NA	0	20180404	1	99	32.3	0.2	22.2	130	0	23	0	0	619
20180404_080003	S15	NA	0	20180404	1	99	32.3	0.2	22.2	130	0	23	0	0	619
20180404_100004	S15	NA	0	20180404	1	99	32.3	0.2	22.2	130	0	23	0	0	619
20180404_040001	S16	NA	0	20180404	1	99	32.3	0.2	22.2	130	0	23	0	0	619
20180404_060002	S16	NA	0	20180404	1	99	32.3	0.2	22.2	130	0	23	0	0	619
20180404_080003	S16	NA	0	20180404	1	99	32.3	0.2	22.2	130	0	23	0	0	619
20180404_100004	S16	NA	0	20180404	1	99	32.3	0.2	22.2	130	0	23	0	0	619
20180404_040001	S17	NA	0	20180404	1	99	32.3	0.2	22.2	130	0	23	0	0	619
20180404_060002	S17	NA	0	20180404	1	99	32.3	0.2	22.2	130	0	23	0	0	619
20180404_080003	S17	NA	0	20180404	1	99	32.3	0.2	22.2	130	0	23	0	0	619
20180404_100004	S17	NA	0	20180404	1	99	32.3	0.2	22.2	130	0	23	0	0	619
20180404_040001	S19	NA	0	20180404	1	99	32.3	0.2	22.2	130	0	23	0	0	619
20180404_060002	S19	NA	0	20180404	1	99	32.3	0.2	22.2	130	0	23	0	0	619
20180404_080003	S19	NA	0	20180404	1	99	32.3	0.2	22.2	130	0	23	0	0	619
20180404_100004	S19	NA	0	20180404	1	99	32.3	0.2	22.2	130	0	23	0	0	619
20180405_060002	S11	duet	1	20180405	1	96	32.3	0.6	22.2	0.2	5.9	20	0	0	2476
20180405_040001	S11	NA	0	20180405	1	96	32.3	0.6	22.2	0.2	5.9	20	0	0	2476
20180405_080003	S11	NA	0	20180405	1	96	32.3	0.6	22.2	0.2	5.9	20	0	0	2476
20180405_100003	S11	NA	0	20180405	1	96	32.3	0.6	22.2	0.2	5.9	20	0	0	2476
20180405_040001	S12	NA	0	20180405	1	96	32.3	0.6	22.2	0.2	5.9	20	0	0	2476
20180405_060002	S12	NA	0	20180405	1	96	32.3	0.6	22.2	0.2	5.9	20	0	0	2476
20180405_080003	S12	NA	0	20180405	1	96	32.3	0.6	22.2	0.2	5.9	20	0	0	2476
20180405_100003	S12	NA	0	20180405	1	96	32.3	0.6	22.2	0.2	5.9	20	0	0	2476
20180405_040001	S13	NA	0	20180405	1	96	32.3	0.6	22.2	0.2	5.9	20	0	0	2476
20180405_060002	S13	NA	0	20180405	1	96	32.3	0.6	22.2	0.2	5.9	20	0	0	2476
20180405_080003	S13	NA	0	20180405	1	96	32.3	0.6	22.2	0.2	5.9	20	0	0	2476
20180405_100004	S13	NA	0	20180405	1	96	32.3	0.6	22.2	0.2	5.9	20	0	0	2476
20180405_040001	S14	NA	0	20180405	1	96	32.3	0.6	22.2	0.2	5.9	20	0	0	2476
20180405_060002	S14	NA	0	20180405	1	96	32.3	0.6	22.2	0.2	5.9	20	0	0	2476
20180405_080003	S14	NA	0	20180405	1	96	32.3	0.6	22.2	0.2	5.9	20	0	0	2476
20180405_100004	S14	NA	0	20180405	1	96	32.3	0.6	22.2	0.2	5.9	20	0	0	2476
20180405_040001	S15	NA	0	20180405	1	96	32.3	0.6	22.2	0.2	5.9	20	0	0	2476
20180405_060002	S15	NA	0	20180405	1	96	32.3	0.6	22.2	0.2	5.9	20	0	0	2476
20180405_080003	S15	NA	0	20180405	1	96	32.3	0.6	22.2	0.2	5.9	20	0	0	2476
20180405_100004	S15	NA	0	20180405	1	96	32.3	0.6	22.2	0.2	5.9	20	0	0	2476
20180405_040001	S16	NA	0	20180405	1	96	32.3	0.6	22.2	0.2	5.9	20	0	0	2476
20180405_060002	S16	NA	0	20180405	1	96	32.3	0.6	22.2	0.2	5.9	20	0	0	2476
20180405_080003	S16	NA	0	20180405	1	96	32.3	0.6	22.2	0.2	5.9	20	0	0	2476
20180405_100004	S16	NA	0	20180405	1	96	32.3	0.6	22.2	0.2	5.9	20	0	0	2476
20180405_060002	S17	duet	1	20180405	1	96	32.3	0.6	22.2	0.2	5.9	20	0	0	2476
20180405_040001	S17	NA	0	20180405	1	96	32.3	0.6	22.2	0.2	5.9	20	0	0	2476
20180405_080003	S17	NA	0	20180405	1	96	32.3	0.6	22.2	0.2	5.9	20	0	0	2476
20180405_100004	S17	NA	0	20180405	1	96	32.3	0.6	22.2	0.2	5.9	20	0	0	2476
20180405_040001	S19	solo	1	20180405	1	96	32.3	0.6	22.2	0.2	5.9	20	0	0	2476
20180405_060002	S19	duet	1	20180405	1	96	32.3	0.6	22.2	0.2	5.9	20	0	0	2476
20180405_060002	S19	solo	1	20180405	1	96	32.3	0.6	22.2	0.2	5.9	20	0	0	2476
20180405_080003	S19	NA	0	20180405	1	96	32.3	0.6	22.2	0.2	5.9	20	0	0	2476
20180405_100004	S19	NA	0	20180405	1	96	32.3	0.6	22.2	0.2	5.9	20	0	0	2476
20180406_040001	S11	solo	1	20180406	0	97	32.3	1.6	22.2	0.6	7.5	0	0	0	0
20180406_060002	S11	NA	0	20180406	0	97	32.3	1.6	22.2	0.6	7.5	0	0	0	0
20180406_080003	S11	NA	0	20180406	0	97	32.3	1.6	22.2	0.6	7.5	0	0	0	0
20180406_100003	S11	NA	0	20180406	0	97	32.3	1.6	22.2	0.6	7.5	0	0	0	0
20180406_040001	S12	NA	0	20180406	0	97	32.3	1.6	22.2	0.6	7.5	0	0	0	0
20180406_060002	S12	NA	0	20180406	0	97	32.3	1.6	22.2	0.6	7.5	0	0	0	0
20180406_080003	S12	NA	0	20180406	0	97	32.3	1.6	22.2	0.6	7.5	0	0	0	0
20180406_100003	S12	NA	0	20180406	0	97	32.3	1.6	22.2	0.6	7.5	0	0	0	0
20180406_040001	S13	NA	0	20180406	0	97	32.3	1.6	22.2	0.6	7.5	0	0	0	0
20180406_060002	S13	NA	0	20180406	0	97	32.3	1.6	22.2	0.6	7.5	0	0	0	0
20180406_080003	S13	NA	0	20180406	0	97	32.3	1.6	22.2	0.6	7.5	0	0	0	0
20180406_100004	S13	NA	0	20180406	0	97	32.3	1.6	22.2	0.6	7.5	0	0	0	0
20180406_060002	S14	duet	1	20180406	0	97	32.3	1.6	22.2	0.6	7.5	0	0	0	0
20180406_040001	S14	NA	0	20180406	0	97	32.3	1.6	22.2	0.6	7.5	0	0	0	0
20180406_080003	S14	NA	0	20180406	0	97	32.3	1.6	22.2	0.6	7.5	0	0	0	0
20180406_100004	S14	NA	0	20180406	0	97	32.3	1.6	22.2	0.6	7.5	0	0	0	0
20180406_040001	S15	NA	0	20180406	0	97	32.3	1.6	22.2	0.6	7.5	0	0	0	0
20180406_060002	S15	NA	0	20180406	0	97	32.3	1.6	22.2	0.6	7.5	0	0	0	0
20180406_080003	S15	NA	0	20180406	0	97	32.3	1.6	22.2	0.6	7.5	0	0	0	0
20180406_100004	S15	NA	0	20180406	0	97	32.3	1.6	22.2	0.6	7.5	0	0	0	0
20180406_040001	S16	NA	0	20180406	0	97	32.3	1.6	22.2	0.6	7.5	0	0	0	0
20180406_060002	S16	NA	0	20180406	0	97	32.3	1.6	22.2	0.6	7.5	0	0	0	0
20180406_080003	S16	NA	0	20180406	0	97	32.3	1.6	22.2	0.6	7.5	0	0	0	0
20180406_100004	S16	NA	0	20180406	0	97	32.3	1.6	22.2	0.6	7.5	0	0	0	0
20180406_040001	S17	NA	0	20180406	0	97	32.3	1.6	22.2	0.6	7.5	0	0	0	0
20180406_060002	S17	NA	0	20180406	0	97	32.3	1.6	22.2	0.6	7.5	0	0	0	0
20180406_080003	S17	NA	0	20180406	0	97	32.3	1.6	22.2	0.6	7.5	0	0	0	0
20180406_100004	S17	NA	0	20180406	0	97	32.3	1.6	22.2	0.6	7.5	0	0	0	0
20180406_060002	S19	duet	1	20180406	0	97	32.3	1.6	22.2	0.6	7.5	0	0	0	0
20180406_040001	S19	NA	0	20180406	0	97	32.3	1.6	22.2	0.6	7.5	0	0	0	0
20180406_080003	S19	NA	0	20180406	0	97	32.3	1.6	22.2	0.6	7.5	0	0	0	0
20180406_100004	S19	NA	0	20180406	0	97	32.3	1.6	22.2	0.6	7.5	0	0	0	0
20180407_040001	S11	NA	0	20180407	1	98	32	0	22.2	1.6	8.2	0	0	0	0
20180407_060002	S11	NA	0	20180407	1	98	32	0	22.2	1.6	8.2	0	0	0	0
20180407_080003	S11	NA	0	20180407	1	98	32	0	22.2	1.6	8.2	0	0	0	0
20180407_100004	S11	NA	0	20180407	1	98	32	0	22.2	1.6	8.2	0	0	0	0
20180407_040001	S12	NA	0	20180407	1	98	32	0	22.2	1.6	8.2	0	0	0	0
20180407_060002	S12	NA	0	20180407	1	98	32	0	22.2	1.6	8.2	0	0	0	0
20180407_080003	S12	NA	0	20180407	1	98	32	0	22.2	1.6	8.2	0	0	0	0
20180407_100003	S12	NA	0	20180407	1	98	32	0	22.2	1.6	8.2	0	0	0	0
20180407_080003	S13	duet	1	20180407	1	98	32	0	22.2	1.6	8.2	0	0	0	0
20180407_040001	S13	NA	0	20180407	1	98	32	0	22.2	1.6	8.2	0	0	0	0
20180407_060002	S13	NA	0	20180407	1	98	32	0	22.2	1.6	8.2	0	0	0	0
20180407_100004	S13	NA	0	20180407	1	98	32	0	22.2	1.6	8.2	0	0	0	0
20180407_080003	S14	duet	2	20180407	1	98	32	0	22.2	1.6	8.2	0	0	0	0
20180407_040001	S14	NA	0	20180407	1	98	32	0	22.2	1.6	8.2	0	0	0	0
20180407_060002	S14	NA	0	20180407	1	98	32	0	22.2	1.6	8.2	0	0	0	0
20180407_100004	S14	NA	0	20180407	1	98	32	0	22.2	1.6	8.2	0	0	0	0
20180407_040001	S15	NA	0	20180407	1	98	32	0	22.2	1.6	8.2	0	0	0	0
20180407_060002	S15	NA	0	20180407	1	98	32	0	22.2	1.6	8.2	0	0	0	0
20180407_080003	S15	NA	0	20180407	1	98	32	0	22.2	1.6	8.2	0	0	0	0
20180407_100004	S15	NA	0	20180407	1	98	32	0	22.2	1.6	8.2	0	0	0	0
20180407_040001	S16	NA	0	20180407	1	98	32	0	22.2	1.6	8.2	0	0	0	0
20180407_060002	S16	NA	0	20180407	1	98	32	0	22.2	1.6	8.2	0	0	0	0
20180407_080003	S16	NA	0	20180407	1	98	32	0	22.2	1.6	8.2	0	0	0	0
20180407_100004	S16	NA	0	20180407	1	98	32	0	22.2	1.6	8.2	0	0	0	0
20180407_040001	S17	NA	0	20180407	1	98	32	0	22.2	1.6	8.2	0	0	0	0
20180407_060002	S17	NA	0	20180407	1	98	32	0	22.2	1.6	8.2	0	0	0	0
20180407_080003	S17	NA	0	20180407	1	98	32	0	22.2	1.6	8.2	0	0	0	0
20180407_100004	S17	NA	0	20180407	1	98	32	0	22.2	1.6	8.2	0	0	0	0
20180407_040001	S19	NA	0	20180407	1	98	32	0	22.2	1.6	8.2	0	0	0	0
20180407_060002	S19	NA	0	20180407	1	98	32	0	22.2	1.6	8.2	0	0	0	0
20180407_080003	S19	NA	0	20180407	1	98	32	0	22.2	1.6	8.2	0	0	0	0
20180407_100004	S19	NA	0	20180407	1	98	32	0	22.2	1.6	8.2	0	0	0	0
20180408_040001	S11	NA	0	20180408	0	96	31.9	6.7	22.2	0	7.3	0	0	0	0
20180408_060002	S11	NA	0	20180408	0	96	31.9	6.7	22.2	0	7.3	0	0	0	0
20180408_080003	S11	NA	0	20180408	0	96	31.9	6.7	22.2	0	7.3	0	0	0	0
20180408_100004	S11	NA	0	20180408	0	96	31.9	6.7	22.2	0	7.3	0	0	0	0
20180408_040001	S12	NA	0	20180408	0	96	31.9	6.7	22.2	0	7.3	0	0	0	0
20180408_060002	S12	NA	0	20180408	0	96	31.9	6.7	22.2	0	7.3	0	0	0	0
20180408_080003	S12	NA	0	20180408	0	96	31.9	6.7	22.2	0	7.3	0	0	0	0
20180408_100003	S12	NA	0	20180408	0	96	31.9	6.7	22.2	0	7.3	0	0	0	0
20180408_060002	S13	duet	1	20180408	0	96	31.9	6.7	22.2	0	7.3	0	0	0	0
20180408_040001	S13	NA	0	20180408	0	96	31.9	6.7	22.2	0	7.3	0	0	0	0
20180408_080003	S13	NA	0	20180408	0	96	31.9	6.7	22.2	0	7.3	0	0	0	0
20180408_100004	S13	NA	0	20180408	0	96	31.9	6.7	22.2	0	7.3	0	0	0	0
20180408_080003	S14	duet	1	20180408	0	96	31.9	6.7	22.2	0	7.3	0	0	0	0
20180408_040001	S14	NA	0	20180408	0	96	31.9	6.7	22.2	0	7.3	0	0	0	0
20180408_060002	S14	NA	0	20180408	0	96	31.9	6.7	22.2	0	7.3	0	0	0	0
20180408_100004	S14	NA	0	20180408	0	96	31.9	6.7	22.2	0	7.3	0	0	0	0
20180408_040001	S15	NA	0	20180408	0	96	31.9	6.7	22.2	0	7.3	0	0	0	0
20180408_060002	S15	NA	0	20180408	0	96	31.9	6.7	22.2	0	7.3	0	0	0	0
20180408_080003	S15	NA	0	20180408	0	96	31.9	6.7	22.2	0	7.3	0	0	0	0
20180408_100004	S15	NA	0	20180408	0	96	31.9	6.7	22.2	0	7.3	0	0	0	0
20180408_040001	S16	NA	0	20180408	0	96	31.9	6.7	22.2	0	7.3	0	0	0	0
20180408_060002	S16	NA	0	20180408	0	96	31.9	6.7	22.2	0	7.3	0	0	0	0
20180408_080003	S16	NA	0	20180408	0	96	31.9	6.7	22.2	0	7.3	0	0	0	0
20180408_100004	S16	NA	0	20180408	0	96	31.9	6.7	22.2	0	7.3	0	0	0	0
20180408_040001	S17	solo	1	20180408	0	96	31.9	6.7	22.2	0	7.3	0	0	0	0
20180408_060002	S17	NA	0	20180408	0	96	31.9	6.7	22.2	0	7.3	0	0	0	0
20180408_080003	S17	NA	0	20180408	0	96	31.9	6.7	22.2	0	7.3	0	0	0	0
20180408_100004	S17	NA	0	20180408	0	96	31.9	6.7	22.2	0	7.3	0	0	0	0
20180408_040001	S19	solo	1	20180408	0	96	31.9	6.7	22.2	0	7.3	0	0	0	0
20180408_060002	S19	NA	0	20180408	0	96	31.9	6.7	22.2	0	7.3	0	0	0	0
20180408_080003	S19	NA	0	20180408	0	96	31.9	6.7	22.2	0	7.3	0	0	0	0
20180408_100004	S19	NA	0	20180408	0	96	31.9	6.7	22.2	0	7.3	0	0	0	0
20180409_040001	S11	NA	0	20180409	1	95	31.9	0	23	6.7	6.8	18	0	0	310
20180409_060002	S11	NA	0	20180409	1	95	31.9	0	23	6.7	6.8	18	0	0	310
20180409_080003	S11	NA	0	20180409	1	95	31.9	0	23	6.7	6.8	18	0	0	310
20180409_100004	S11	NA	0	20180409	1	95	31.9	0	23	6.7	6.8	18	0	0	310
20180409_040001	S12	NA	0	20180409	1	95	31.9	0	23	6.7	6.8	18	0	0	310
20180409_060002	S12	NA	0	20180409	1	95	31.9	0	23	6.7	6.8	18	0	0	310
20180409_080003	S12	NA	0	20180409	1	95	31.9	0	23	6.7	6.8	18	0	0	310
20180409_100004	S12	NA	0	20180409	1	95	31.9	0	23	6.7	6.8	18	0	0	310
20180409_060002	S13	duet	1	20180409	1	95	31.9	0	23	6.7	6.8	18	0	0	310
20180409_040001	S13	NA	0	20180409	1	95	31.9	0	23	6.7	6.8	18	0	0	310
20180409_080003	S13	NA	0	20180409	1	95	31.9	0	23	6.7	6.8	18	0	0	310
20180409_100004	S13	NA	0	20180409	1	95	31.9	0	23	6.7	6.8	18	0	0	310
20180409_040001	S14	NA	0	20180409	1	95	31.9	0	23	6.7	6.8	18	0	0	310
20180409_060002	S14	NA	0	20180409	1	95	31.9	0	23	6.7	6.8	18	0	0	310
20180409_080003	S14	NA	0	20180409	1	95	31.9	0	23	6.7	6.8	18	0	0	310
20180409_100004	S14	NA	0	20180409	1	95	31.9	0	23	6.7	6.8	18	0	0	310
20180409_040001	S15	NA	0	20180409	1	95	31.9	0	23	6.7	6.8	18	0	0	310
20180409_060002	S15	NA	0	20180409	1	95	31.9	0	23	6.7	6.8	18	0	0	310
20180409_080003	S15	NA	0	20180409	1	95	31.9	0	23	6.7	6.8	18	0	0	310
20180409_100004	S15	NA	0	20180409	1	95	31.9	0	23	6.7	6.8	18	0	0	310
20180409_040001	S17	NA	0	20180409	1	95	31.9	0	23	6.7	6.8	18	0	0	310
20180409_060002	S17	NA	0	20180409	1	95	31.9	0	23	6.7	6.8	18	0	0	310
20180409_080003	S17	NA	0	20180409	1	95	31.9	0	23	6.7	6.8	18	0	0	310
20180409_100004	S17	NA	0	20180409	1	95	31.9	0	23	6.7	6.8	18	0	0	310
20180409_040001	S19	NA	0	20180409	1	95	31.9	0	23	6.7	6.8	18	0	0	310
20180409_060002	S19	NA	0	20180409	1	95	31.9	0	23	6.7	6.8	18	0	0	310
20180409_080003	S19	NA	0	20180409	1	95	31.9	0	23	6.7	6.8	18	0	0	310
20180409_100004	S19	NA	0	20180409	1	95	31.9	0	23	6.7	6.8	18	0	0	310
20180410_040001	S11	NA	0	20180410	0	96	31.9	0.2	23.5	0	5.5	0	0	0	0
20180410_060002	S11	NA	0	20180410	0	96	31.9	0.2	23.5	0	5.5	0	0	0	0
20180410_080003	S11	NA	0	20180410	0	96	31.9	0.2	23.5	0	5.5	0	0	0	0
20180410_100004	S11	NA	0	20180410	0	96	31.9	0.2	23.5	0	5.5	0	0	0	0
20180410_040001	S12	NA	0	20180410	0	96	31.9	0.2	23.5	0	5.5	0	0	0	0
20180410_060002	S12	NA	0	20180410	0	96	31.9	0.2	23.5	0	5.5	0	0	0	0
20180410_080003	S12	NA	0	20180410	0	96	31.9	0.2	23.5	0	5.5	0	0	0	0
20180410_100004	S12	NA	0	20180410	0	96	31.9	0.2	23.5	0	5.5	0	0	0	0
20180410_040001	S13	NA	0	20180410	0	96	31.9	0.2	23.5	0	5.5	0	0	0	0
20180410_060002	S13	NA	0	20180410	0	96	31.9	0.2	23.5	0	5.5	0	0	0	0
20180410_080003	S13	NA	0	20180410	0	96	31.9	0.2	23.5	0	5.5	0	0	0	0
20180410_100004	S13	NA	0	20180410	0	96	31.9	0.2	23.5	0	5.5	0	0	0	0
20180410_040001	S14	NA	0	20180410	0	96	31.9	0.2	23.5	0	5.5	0	0	0	0
20180410_060002	S14	NA	0	20180410	0	96	31.9	0.2	23.5	0	5.5	0	0	0	0
20180410_080003	S14	NA	0	20180410	0	96	31.9	0.2	23.5	0	5.5	0	0	0	0
20180410_100004	S14	NA	0	20180410	0	96	31.9	0.2	23.5	0	5.5	0	0	0	0
20180410_040001	S15	solo	1	20180410	0	96	31.9	0.2	23.5	0	5.5	0	0	0	0
20180410_060002	S15	NA	0	20180410	0	96	31.9	0.2	23.5	0	5.5	0	0	0	0
20180410_080003	S15	NA	0	20180410	0	96	31.9	0.2	23.5	0	5.5	0	0	0	0
20180410_100004	S15	NA	0	20180410	0	96	31.9	0.2	23.5	0	5.5	0	0	0	0
20180410_040001	S19	NA	0	20180410	0	96	31.9	0.2	23.5	0	5.5	0	0	0	0
[truncated: 433 more rows]
