# Supplementary material for: Gibbons aren’t singing in the rain: presence and amount of rainfall influences ape calling behavior in Sabah, Malaysia
Source: Sci Rep. 2020 Jan 28;10:1282. doi: 10.1038/s41598-020-57976-x (PMC6987162; doi:10.1038/s41598-020-57976-x)
Supplement: Supplementary file 4 — Supporting Information. [file 41598_2020_57976_MOESM4_ESM.csv]

	date.time	time.start	recorder	call.type	n.detections	date	night.rain	humidity	temp	precip.day.of	tmin	precip.day.before	hours.sun	rain.day.before.time	rain.day.of.time	rain.day.of.duration	rain.day.before.duration	lunar.vals	minutes.til.dawn	time.adj
77	20180214_080003	8:53:34	S14	duet	1	20180214	1	96	31.9	3.5	22.2	1	3.1	0	0	0	116	New	194.033333333333	8.53
157	20180214_040001	5:26:45	S17	solo	1	20180214	1	96	31.9	3.5	22.2	1	3.1	0	0	0	116	New	-12.7833333333333	5.26
188	20180214_060002	6:02:31	S19	solo	1	20180214	1	96	31.9	3.5	22.2	1	3.1	0	0	0	116	New	22.9833333333333	6.2
189	20180214_060002	7:07:32	S19	duet	1	20180214	1	96	31.9	3.5	22.2	1	3.1	0	0	0	116	New	88	7.7
190	20180214_060002	7:38:07	S19	duet	1	20180214	1	96	31.9	3.5	22.2	1	3.1	0	0	0	116	New	118.583333333333	7.38
191	20180214_060002	7:44:03	S19	duet	1	20180214	1	96	31.9	3.5	22.2	1	3.1	0	0	0	116	New	124.516666666667	7.44
192	20180214_080003	8:23:12	S19	duet	1	20180214	1	96	31.9	3.5	22.2	1	3.1	0	0	0	116	New	163.666666666667	8.23
78	20180215_080003	8:04:35	S14	duet	1	20180215	1	98	32	0	22.8	3.5	8.4	0	0	0	0	New	145.15	8.4
237	20180215_080003	8:04:27	S20	duet	1	20180215	1	98	32	0	22.8	3.5	8.4	0	0	0	0	New	145.016666666667	8.4
238	20180215_080003	8:11:54	S20	duet	1	20180215	1	98	32	0	22.8	3.5	8.4	0	0	0	0	New	152.466666666667	8.11
79	20180216_080003	8:32:33	S14	duet	1	20180216	0	97	32	28.2	22.8	0	3.3	0	0	0	0	New	173.233333333333	8.32
176	20180216_060002	6:02:32	S18	solo	1	20180216	0	97	32	28.2	22.8	0	3.3	0	0	0	0	New	23.2166666666667	6.2
16	20180217_060002	7:57:32	S11	duet	1	20180217	0	98	31.6	1.3	23.2	28.2	5.9	0	0	0	0	New	138.35	7.57
140	20180217_060002	6:30:24	S16	duet	1	20180217	0	98	31.6	1.3	23.2	28.2	5.9	0	0	0	0	New	51.2166666666667	6.3
158	20180217_060002	7:35:57	S17	duet	1	20180217	0	98	31.6	1.3	23.2	28.2	5.9	0	0	0	0	New	116.766666666667	7.35
239	20180217_060002	7:26:24	S20	duet	1	20180217	0	98	31.6	1.3	23.2	28.2	5.9	0	0	0	0	New	107.216666666667	7.26
240	20180217_080003	9:06:50	S20	duet	1	20180217	0	98	31.6	1.3	23.2	28.2	5.9	0	0	0	0	New	207.65	9.6
49	20180218_060002	7:46:10	S12	duet	1	20180218	0	86	32.3	0	23.5	1.3	7.7	19	0	0	315	New	127.116666666667	7.46
80	20180218_080003	9:18:03	S14	duet	1	20180218	0	86	32.3	0	23.5	1.3	7.7	19	0	0	315	New	219	9.18
193	20180218_060002	6:07:32	S19	solo	1	20180218	0	86	32.3	0	23.5	1.3	7.7	19	0	0	315	New	28.4833333333333	6.7
194	20180218_080003	8:44:07	S19	duet	1	20180218	0	86	32.3	0	23.5	1.3	7.7	19	0	0	315	New	185.066666666667	8.44
241	20180218_080003	9:16:21	S20	duet	1	20180218	0	86	32.3	0	23.5	1.3	7.7	19	0	0	315	New	217.3	9.16
141	20180219_060002	6:41:29	S16	duet	1	20180219	0	96	32.4	1.2	24.1	0	7.8	0	0	0	315	New	62.6	6.41
177	20180219_060002	6:05:32	S18	solo	1	20180219	0	96	32.4	1.2	24.1	0	7.8	0	0	0	315	New	26.65	6.5
242	20180219_060002	6:42:01	S20	duet	1	20180219	0	96	32.4	1.2	24.1	0	7.8	0	0	0	315	New	63.1333333333333	6.42
243	20180219_080003	8:46:49	S20	duet	1	20180219	0	96	32.4	1.2	24.1	0	7.8	0	0	0	315	New	187.933333333333	8.46
17	20180220_060002	7:46:53	S11	duet	1	20180220	1	95	31.1	0	23.8	1.2	1.9	0	5	380	315	Waxing	128.183333333333	7.46
50	20180220_060002	7:34:09	S12	duet	1	20180220	1	95	31.1	0	23.8	1.2	1.9	0	5	380	315	Waxing	115.45	7.34
142	20180220_060002	7:16:10	S16	duet	1	20180220	1	95	31.1	0	23.8	1.2	1.9	0	5	380	315	Waxing	97.4666666666667	7.16
244	20180220_100004	10:09:15	S20	duet	1	20180220	1	95	31.1	0	23.8	1.2	1.9	0	5	380	315	Waxing	270.55	10.9
18	20180221_060002	6:47:32	S11	duet	1	20180221	0	96	31.5	0.7	24.1	0	5.3	0	0	0	0	Waxing	69.0166666666667	6.47
121	20180221_060002	6:02:31	S15	solo	1	20180221	0	96	31.5	0.7	24.1	0	5.3	0	0	0	0	Waxing	24	6.2
178	20180221_040001	5:47:31	S18	solo	1	20180221	0	96	31.5	0.7	24.1	0	5.3	0	0	0	0	Waxing	9	5.47
179	20180221_100004	10:24:42	S18	duet	1	20180221	0	96	31.5	0.7	24.1	0	5.3	0	0	0	0	Waxing	286.183333333333	10.24
195	20180221_040001	5:37:33	S19	solo	1	20180221	0	96	31.5	0.7	24.1	0	5.3	0	0	0	0	Waxing	-0.966666666666667	5.37
245	20180221_040001	5:47:31	S20	solo	1	20180221	0	96	31.5	0.7	24.1	0	5.3	0	0	0	0	Waxing	9	5.47
246	20180221_060002	6:35:15	S20	duet	1	20180221	0	96	31.5	0.7	24.1	0	5.3	0	0	0	0	Waxing	56.7333333333333	6.35
247	20180221_100004	10:21:44	S20	duet	1	20180221	0	96	31.5	0.7	24.1	0	5.3	0	0	0	0	Waxing	283.216666666667	10.21
19	20180222_060002	7:16:42	S11	duet	1	20180222	0	97	30.4	0	23.8	0.7	2.3	0	0	0	0	Waxing	98.3833333333333	7.16
81	20180222_100004	10:46:44	S14	duet	1	20180222	0	97	30.4	0	23.8	0.7	2.3	0	0	0	0	Waxing	308.416666666667	10.46
122	20180222_080003	8:37:13	S15	duet	1	20180222	0	97	30.4	0	23.8	0.7	2.3	0	0	0	0	Waxing	178.9	8.37
143	20180222_080003	8:17:36	S16	duet	1	20180222	0	97	30.4	0	23.8	0.7	2.3	0	0	0	0	Waxing	159.283333333333	8.17
180	20180222_080003	8:26:39	S18	duet	1	20180222	0	97	30.4	0	23.8	0.7	2.3	0	0	0	0	Waxing	168.333333333333	8.26
20	20180223_060002	7:48:03	S11	duet	1	20180223	0	97	30.8	9.5	23.2	0	5.6	0	0	0	0	Waxing	129.95	7.48
51	20180223_060002	7:42:32	S12	duet	1	20180223	0	97	30.8	9.5	23.2	0	5.6	0	0	0	0	Waxing	124.433333333333	7.42
82	20180223_060002	7:48:36	S14	duet	1	20180223	0	97	30.8	9.5	23.2	0	5.6	0	0	0	0	Waxing	130.5	7.48
144	20180223_080003	8:08:33	S16	duet	1	20180223	0	97	30.8	9.5	23.2	0	5.6	0	0	0	0	Waxing	150.45	8.8
181	20180223_060002	7:53:46	S18	duet	1	20180223	0	97	30.8	9.5	23.2	0	5.6	0	0	0	0	Waxing	135.666666666667	7.53
248	20180223_060002	7:47:05	S20	duet	1	20180223	0	97	30.8	9.5	23.2	0	5.6	0	0	0	0	Waxing	128.983333333333	7.47
21	20180224_040001	5:52:01	S11	solo	1	20180224	1	97	30.4	23.3	23	9.5	4	18	0	0	559	Waxing	14.15	5.52
52	20180224_040001	5:57:31	S12	solo	1	20180224	1	97	30.4	23.3	23	9.5	4	18	0	0	559	Waxing	19.65	5.57
53	20180224_060002	6:21:48	S12	duet	1	20180224	1	97	30.4	23.3	23	9.5	4	18	0	0	559	Waxing	43.9333333333333	6.21
54	20180224_060002	6:57:42	S12	duet	1	20180224	1	97	30.4	23.3	23	9.5	4	18	0	0	559	Waxing	79.8333333333333	6.57
55	20180224_060002	7:38:24	S12	duet	1	20180224	1	97	30.4	23.3	23	9.5	4	18	0	0	559	Waxing	120.533333333333	7.38
68	20180224_060002	7:19:05	S13	duet	1	20180224	1	97	30.4	23.3	23	9.5	4	18	0	0	559	Waxing	101.216666666667	7.19
83	20180224_060002	6:09:26	S14	solo	1	20180224	1	97	30.4	23.3	23	9.5	4	18	0	0	559	Waxing	31.5666666666667	6.9
84	20180224_060002	6:28:59	S14	duet	1	20180224	1	97	30.4	23.3	23	9.5	4	18	0	0	559	Waxing	51.1166666666667	6.28
249	20180224_080003	9:40:16	S20	duet	1	20180224	1	97	30.4	23.3	23	9.5	4	18	0	0	559	Waxing	242.4	9.4
159	20180226_060002	6:32:32	S17	solo	1	20180226	1	96	31.2	11	23.3	23.3	6.7	20	0	0	945	Waxing	55.1666666666667	6.32
250	20180226_060002	7:11:11	S20	duet	1	20180226	1	96	31.2	11	23.3	23.3	6.7	20	0	0	945	Waxing	93.8166666666667	7.11
251	20180226_060002	7:55:40	S20	duet	1	20180226	1	96	31.2	11	23.3	23.3	6.7	20	0	0	945	Waxing	138.3	7.55
123	20180227_060002	7:41:15	S15	duet	1	20180227	0	97	32.2	0	23	11	7	0	0	0	0	Full	124.15	7.41
22	20180228_080003	8:44:14	S11	duet	1	20180228	0	95	33.2	4.8	24.1	0	5.3	0	0	0	0	Full	187.416666666667	8.44
56	20180228_060002	6:20:48	S12	solo	1	20180228	0	95	33.2	4.8	24.1	0	5.3	0	0	0	0	Full	43.9833333333333	6.2
57	20180228_060002	6:28:36	S12	duet	1	20180228	0	95	33.2	4.8	24.1	0	5.3	0	0	0	0	Full	51.7833333333333	6.28
85	20180228_060002	7:02:21	S14	duet	1	20180228	0	95	33.2	4.8	24.1	0	5.3	0	0	0	0	Full	85.5333333333333	7.2
86	20180228_080003	8:17:24	S14	duet	1	20180228	0	95	33.2	4.8	24.1	0	5.3	0	0	0	0	Full	160.583333333333	8.17
87	20180228_080003	8:45:08	S14	duet	1	20180228	0	95	33.2	4.8	24.1	0	5.3	0	0	0	0	Full	188.316666666667	8.45
160	20180228_040001	5:57:31	S17	solo	1	20180228	0	95	33.2	4.8	24.1	0	5.3	0	0	0	0	Full	20.7	5.57
161	20180228_060002	7:57:32	S17	duet	1	20180228	0	95	33.2	4.8	24.1	0	5.3	0	0	0	0	Full	140.716666666667	7.57
252	20180228_060002	7:04:43	S20	duet	1	20180228	0	95	33.2	4.8	24.1	0	5.3	0	0	0	0	Full	87.9	7.4
253	20180228_080003	8:02:33	S20	duet	1	20180228	0	95	33.2	4.8	24.1	0	5.3	0	0	0	0	Full	145.733333333333	8.2
162	20180301_060002	7:24:18	S17	duet	1	20180301	1	96	32.8	25.9	25.4	4.8	7.4	23	0	0	570	Full	107.766666666667	7.24
88	20180302_080003	8:43:09	S14	duet	1	20180302	1	98	31.1	23.5	23.8	25.9	4.4	23	0	0	1666	Full	186.933333333333	8.43
182	20180302_080003	8:42:44	S18	duet	1	20180302	1	98	31.1	23.5	23.8	25.9	4.4	23	0	0	1666	Full	186.516666666667	8.42
254	20180302_080003	8:42:34	S20	duet	1	20180302	1	98	31.1	23.5	23.8	25.9	4.4	23	0	0	1666	Full	186.35	8.42
58	20180303_080003	8:02:32	S12	duet	1	20180303	1	99	30.2	3.1	22.6	23.5	2.2	19	0	0	735	Full	146.616666666667	8.2
145	20180303_080003	8:18:38	S16	duet	1	20180303	1	99	30.2	3.1	22.6	23.5	2.2	19	0	0	735	Full	162.716666666667	8.18
255	20180303_060002	7:07:32	S20	duet	1	20180303	1	99	30.2	3.1	22.6	23.5	2.2	19	0	0	735	Full	91.6166666666667	7.7
23	20180304_040001	5:32:33	S11	solo	1	20180304	1	97	30.8	3.5	23.8	3.1	5.6	19	0	0	830	Full	-3.03333333333333	5.32
89	20180304_060002	7:47:17	S14	duet	1	20180304	1	97	30.8	3.5	23.8	3.1	5.6	19	0	0	830	Full	131.7	7.47
256	20180304_060002	7:49:05	S20	duet	1	20180304	1	97	30.8	3.5	23.8	3.1	5.6	19	0	0	830	Full	133.5	7.49
257	20180305_060002	7:12:32	S20	duet	1	20180305	1	96	30.4	0.4	23.2	3.5	0.9	0	0	0	0	Full	97.2833333333333	7.12
258	20180305_080003	9:45:50	S20	duet	1	20180305	1	96	30.4	0.4	23.2	3.5	0.9	0	0	0	0	Full	250.583333333333	9.45
59	20180306_060002	6:17:00	S12	solo	1	20180306	0	96	32.3	0	23.5	0.4	7.1	0	0	0	0	Waning	42.1	6.17
60	20180306_060002	6:43:08	S12	duet	1	20180306	0	96	32.3	0	23.5	0.4	7.1	0	0	0	0	Waning	68.2333333333333	6.43
69	20180306_060002	6:53:22	S13	duet	1	20180306	0	96	32.3	0	23.5	0.4	7.1	0	0	0	0	Waning	78.4666666666667	6.53
124	20180306_060002	6:32:32	S15	duet	1	20180306	0	96	32.3	0	23.5	0.4	7.1	0	0	0	0	Waning	57.6333333333333	6.32
183	20180306_080003	8:42:43	S18	duet	1	20180306	0	96	32.3	0	23.5	0.4	7.1	0	0	0	0	Waning	187.816666666667	8.42
196	20180306_060002	6:34:49	S19	solo	1	20180306	0	96	32.3	0	23.5	0.4	7.1	0	0	0	0	Waning	59.9166666666667	6.34
259	20180306_060002	6:54:17	S20	duet	1	20180306	0	96	32.3	0	23.5	0.4	7.1	0	0	0	0	Waning	79.3833333333333	6.54
24	20180307_040001	5:47:32	S11	solo	1	20180307	0	98	31.2	14	23.3	0	6.2	0	0	0	0	Waning	13	5.47
61	20180307_060002	6:26:04	S12	duet	1	20180307	0	98	31.2	14	23.3	0	6.2	0	0	0	0	Waning	51.5333333333333	6.26
70	20180307_060002	7:52:35	S13	duet	1	20180307	0	98	31.2	14	23.3	0	6.2	0	0	0	0	Waning	138.05	7.52
90	20180307_040001	5:50:22	S14	solo	1	20180307	0	98	31.2	14	23.3	0	6.2	0	0	0	0	Waning	15.8333333333333	5.5
91	20180307_060002	6:20:06	S14	duet	1	20180307	0	98	31.2	14	23.3	0	6.2	0	0	0	0	Waning	45.5666666666667	6.2
92	20180307_060002	7:47:49	S14	duet	1	20180307	0	98	31.2	14	23.3	0	6.2	0	0	0	0	Waning	133.283333333333	7.47
125	20180307_060002	6:02:32	S15	duet	1	20180307	0	98	31.2	14	23.3	0	6.2	0	0	0	0	Waning	28	6.2
163	20180307_040001	5:52:31	S17	solo	1	20180307	0	98	31.2	14	23.3	0	6.2	0	0	0	0	Waning	17.9833333333333	5.52
260	20180307_060002	7:42:32	S20	duet	1	20180307	0	98	31.2	14	23.3	0	6.2	0	0	0	0	Waning	128	7.42
25	20180308_080003	8:15:47	S11	duet	1	20180308	0	90	30.8	1.8	23.9	14	4.5	20	0	0	385	Waning	161.616666666667	8.15
93	20180308_060002	6:18:43	S14	duet	1	20180308	0	90	30.8	1.8	23.9	14	4.5	20	0	0	385	Waning	44.55	6.18
94	20180308_060002	7:22:33	S14	duet	1	20180308	0	90	30.8	1.8	23.9	14	4.5	20	0	0	385	Waning	108.383333333333	7.22
95	20180308_080003	8:11:01	S14	duet	1	20180308	0	90	30.8	1.8	23.9	14	4.5	20	0	0	385	Waning	156.85	8.11
126	20180308_040001	5:42:46	S15	solo	1	20180308	0	90	30.8	1.8	23.9	14	4.5	20	0	0	385	Waning	8.6	5.42
261	20180308_040001	5:43:24	S20	solo	1	20180308	0	90	30.8	1.8	23.9	14	4.5	20	0	0	385	Waning	9.23333333333333	5.43
262	20180308_060002	6:47:32	S20	duet	1	20180308	0	90	30.8	1.8	23.9	14	4.5	20	0	0	385	Waning	73.3666666666667	6.47
263	20180308_060002	7:38:53	S20	duet	1	20180308	0	90	30.8	1.8	23.9	14	4.5	20	0	0	385	Waning	124.716666666667	7.38
26	20180309_040001	5:42:31	S11	solo	1	20180309	0	98	30.7	0	24.1	1.8	7.5	22	0	0	329	Waning	8.71666666666667	5.42
27	20180309_060002	7:12:32	S11	duet	1	20180309	0	98	30.7	0	24.1	1.8	7.5	22	0	0	329	Waning	98.7333333333333	7.12
62	20180309_060002	6:40:40	S12	duet	1	20180309	0	98	30.7	0	24.1	1.8	7.5	22	0	0	329	Waning	66.8666666666667	6.4
96	20180309_040001	5:27:31	S14	solo	1	20180309	0	98	30.7	0	24.1	1.8	7.5	22	0	0	329	Waning	-6.28333333333333	5.27
97	20180309_060002	6:10:34	S14	duet	1	20180309	0	98	30.7	0	24.1	1.8	7.5	22	0	0	329	Waning	36.7666666666667	6.1
197	20180309_060002	7:08:29	S19	duet	1	20180309	0	98	30.7	0	24.1	1.8	7.5	22	0	0	329	Waning	94.6833333333333	7.8
264	20180309_040001	5:37:37	S20	solo	1	20180309	0	98	30.7	0	24.1	1.8	7.5	22	0	0	329	Waning	3.81666666666667	5.37
265	20180309_060002	7:42:20	S20	duet	1	20180309	0	98	30.7	0	24.1	1.8	7.5	22	0	0	329	Waning	128.533333333333	7.42
63	20180310_060002	7:39:08	S12	duet	1	20180310	0	97	30.9	2.2	24.1	0	7.2	0	0	0	329	Waning	125.716666666667	7.39
127	20180310_080003	8:07:56	S15	duet	1	20180310	0	97	30.9	2.2	24.1	0	7.2	0	0	0	329	Waning	154.516666666667	8.7
164	20180310_060002	7:42:48	S17	duet	1	20180310	0	97	30.9	2.2	24.1	0	7.2	0	0	0	329	Waning	129.383333333333	7.42
198	20180310_060002	7:35:31	S19	duet	1	20180310	0	97	30.9	2.2	24.1	0	7.2	0	0	0	329	Waning	122.1	7.35
266	20180310_080003	8:22:06	S20	duet	1	20180310	0	97	30.9	2.2	24.1	0	7.2	0	0	0	329	Waning	168.683333333333	8.22
28	20180311_040001	5:42:31	S11	solo	1	20180311	1	98	30.8	0	22.6	2.2	6.8	0	0	0	0	Waning	9.1	5.42
29	20180311_060002	7:23:37	S11	duet	1	20180311	1	98	30.8	0	22.6	2.2	6.8	0	0	0	0	Waning	110.2	7.23
30	20180311_080003	9:15:20	S11	duet	1	20180311	1	98	30.8	0	22.6	2.2	6.8	0	0	0	0	Waning	221.916666666667	9.15
31	20180311_100004	10:19:10	S11	duet	1	20180311	1	98	30.8	0	22.6	2.2	6.8	0	0	0	0	Waning	285.75	10.19
64	20180311_060002	6:15:11	S12	duet	1	20180311	1	98	30.8	0	22.6	2.2	6.8	0	0	0	0	Waning	41.7666666666667	6.15
165	20180311_080003	8:48:08	S17	duet	1	20180311	1	98	30.8	0	22.6	2.2	6.8	0	0	0	0	Waning	194.716666666667	8.48
199	20180311_060002	7:51:24	S19	duet	1	20180311	1	98	30.8	0	22.6	2.2	6.8	0	0	0	0	Waning	137.983333333333	7.51
200	20180311_080003	8:33:44	S19	duet	1	20180311	1	98	30.8	0	22.6	2.2	6.8	0	0	0	0	Waning	180.316666666667	8.33
32	20180312_080003	8:08:28	S11	duet	1	20180312	0	96	32.3	25	23.3	0	8.1	0	0	0	0	Waning	155.45	8.8
128	20180312_060002	6:13:12	S15	solo	1	20180312	0	96	32.3	25	23.3	0	8.1	0	0	0	0	Waning	40.1833333333333	6.13
146	20180312_040001	5:42:42	S16	solo	1	20180312	0	96	32.3	25	23.3	0	8.1	0	0	0	0	Waning	9.68333333333333	5.42
184	20180312_060002	6:09:16	S18	solo	1	20180312	0	96	32.3	25	23.3	0	8.1	0	0	0	0	Waning	36.25	6.9
185	20180312_060002	7:17:09	S18	duet	1	20180312	0	96	32.3	25	23.3	0	8.1	0	0	0	0	Waning	104.133333333333	7.17
201	20180312_040001	5:38:37	S19	solo	1	20180312	0	96	32.3	25	23.3	0	8.1	0	0	0	0	Waning	5.6	5.38
202	20180312_060002	7:23:59	S19	duet	1	20180312	0	96	32.3	25	23.3	0	8.1	0	0	0	0	Waning	110.966666666667	7.23
98	20180313_060002	7:50:21	S14	duet	1	20180313	1	97	32	0	23.8	25	7.3	21	0	0	415	Waning	137.733333333333	7.5
99	20180313_080003	8:32:52	S14	duet	1	20180313	1	97	32	0	23.8	25	7.3	21	0	0	415	Waning	180.25	8.32
203	20180313_080003	8:15:48	S19	duet	1	20180313	1	97	32	0	23.8	25	7.3	21	0	0	415	Waning	163.183333333333	8.15
33	20180314_080003	8:07:33	S11	duet	1	20180314	0	97	32.8	0.5	24.1	0	5.8	23	0	0	151	New	155.333333333333	8.7
65	20180314_080003	8:07:33	S12	duet	1	20180314	0	97	32.8	0.5	24.1	0	5.8	23	0	0	151	New	155.333333333333	8.7
71	20180314_080003	8:02:32	S13	duet	1	20180314	0	97	32.8	0.5	24.1	0	5.8	23	0	0	151	New	150.316666666667	8.2
204	20180314_080003	8:28:35	S19	duet	1	20180314	0	97	32.8	0.5	24.1	0	5.8	23	0	0	151	New	176.366666666667	8.28
267	20180314_040001	5:43:05	S20	solo	1	20180314	0	97	32.8	0.5	24.1	0	5.8	23	0	0	151	New	10.8666666666667	5.43
66	20180315_080003	8:42:33	S12	duet	1	20180315	1	95	32	18.8	24.1	0.5	6.2	19	0	0	115	New	190.75	8.42
67	20180316_060002	6:23:31	S12	duet	1	20180316	1	98	31.6	4.5	24.1	18.8	7.5	22	0	0	735	New	52.15	6.23
100	20180316_080003	9:41:40	S14	duet	1	20180316	1	98	31.6	4.5	24.1	18.8	7.5	22	0	0	735	New	250.3	9.41
34	20180317_080003	8:20:41	S11	duet	1	20180317	1	97	31.9	0	23.8	4.5	8.8	22	2	160	500	New	169.733333333333	8.2
101	20180317_060002	6:43:50	S14	duet	1	20180317	1	97	31.9	0	23.8	4.5	8.8	22	2	160	500	New	72.8833333333333	6.43
102	20180317_080003	8:22:36	S14	duet	1	20180317	1	97	31.9	0	23.8	4.5	8.8	22	2	160	500	New	171.65	8.22
205	20180317_080003	8:27:34	S19	duet	1	20180317	1	97	31.9	0	23.8	4.5	8.8	22	2	160	500	New	176.616666666667	8.27
268	20180317_080003	8:14:52	S20	solo	1	20180317	1	97	31.9	0	23.8	4.5	8.8	22	2	160	500	New	163.916666666667	8.14
35	20180318_040001	5:27:21	S11	solo	1	20180318	0	97	31.9	1.5	23.2	0	6	0	0	0	0	New	-3.16666666666667	5.27
36	20180318_060002	6:32:16	S11	duet	1	20180318	0	97	31.9	1.5	23.2	0	6	0	0	0	0	New	61.75	6.32
129	20180318_040001	5:22:32	S15	solo	1	20180318	0	97	31.9	1.5	23.2	0	6	0	0	0	0	New	-7.98333333333333	5.22
130	20180318_060002	6:36:43	S15	duet	1	20180318	0	97	31.9	1.5	23.2	0	6	0	0	0	0	New	66.2	6.36
147	20180318_080003	8:58:53	S16	duet	1	20180318	0	97	31.9	1.5	23.2	0	6	0	0	0	0	New	208.366666666667	8.58
166	20180318_040001	5:52:33	S17	solo	1	20180318	0	97	31.9	1.5	23.2	0	6	0	0	0	0	New	22.0333333333333	5.52
167	20180318_060002	6:42:52	S17	duet	1	20180318	0	97	31.9	1.5	23.2	0	6	0	0	0	0	New	72.35	6.42
168	20180318_060002	7:36:51	S17	duet	1	20180318	0	97	31.9	1.5	23.2	0	6	0	0	0	0	New	126.333333333333	7.36
269	20180318_040001	5:29:12	S20	solo	1	20180318	0	97	31.9	1.5	23.2	0	6	0	0	0	0	New	-1.31666666666667	5.29
270	20180318_060002	7:17:32	S20	duet	1	20180318	0	97	31.9	1.5	23.2	0	6	0	0	0	0	New	107.016666666667	7.17
271	20180318_060002	6:31:11	S20	duet	1	20180318	0	97	31.9	1.5	23.2	0	6	0	0	0	0	New	60.6666666666667	6.31
272	20180318_060002	6:48:12	S20	duet	1	20180318	0	97	31.9	1.5	23.2	0	6	0	0	0	0	New	77.6833333333333	6.48
37	20180319_060002	7:07:39	S11	duet	1	20180319	1	98	30.8	19.3	23.5	1.5	3.9	0	0	0	0	New	97.5833333333333	7.7
38	20180319_080003	8:02:32	S11	duet	1	20180319	1	98	30.8	19.3	23.5	1.5	3.9	0	0	0	0	New	152.466666666667	8.2
103	20180320_060002	7:32:44	S14	duet	1	20180320	1	96	32.3	3.3	23.8	19.3	4.9	0	0	0	0	New	123.116666666667	7.32
104	20180321_040001	5:45:48	S14	solo	1	20180321	1	98	29.2	3.9	23.8	3.3	1.6	0	0	0	0	Waxing	16.6333333333333	5.45
105	20180321_060002	7:50:01	S14	duet	1	20180321	1	98	29.2	3.9	23.8	3.3	1.6	0	0	0	0	Waxing	140.85	7.5
206	20180321_040001	5:33:31	S19	solo	1	20180321	1	98	29.2	3.9	23.8	3.3	1.6	0	0	0	0	Waxing	4.35	5.33
39	20180322_060002	6:51:57	S11	duet	1	20180322	1	98	31.5	3.4	23.9	3.9	5.3	0	0	0	0	Waxing	83.2333333333333	6.51
106	20180322_080003	8:19:11	S14	duet	1	20180322	1	98	31.5	3.4	23.9	3.9	5.3	0	0	0	0	Waxing	170.466666666667	8.19
131	20180322_040001	5:57:32	S15	solo	1	20180322	1	98	31.5	3.4	23.9	3.9	5.3	0	0	0	0	Waxing	28.8166666666667	5.57
169	20180322_060002	6:17:06	S17	solo	1	20180322	1	98	31.5	3.4	23.9	3.9	5.3	0	0	0	0	Waxing	48.3833333333333	6.17
207	20180322_040001	5:54:12	S19	solo	1	20180322	1	98	31.5	3.4	23.9	3.9	5.3	0	0	0	0	Waxing	25.4833333333333	5.54
132	20180324_080003	9:02:33	S15	solo	1	20180324	1	98	30.8	25.4	23.2	3.4	4.9	18	0	0	225	Waxing	214.75	9.2
148	20180324_060002	7:14:22	S16	duet	1	20180324	1	98	30.8	25.4	23.2	3.4	4.9	18	0	0	225	Waxing	106.566666666667	7.14
40	20180327_060002	7:25:46	S11	duet	1	20180327	1	97	29.4	0	23.8	25.4	0.9	21	0	0	1597	Waxing	119.366666666667	7.25
107	20180327_060002	7:21:52	S14	duet	1	20180327	1	97	29.4	0	23.8	25.4	0.9	21	0	0	1597	Waxing	115.466666666667	7.21
170	20180327_060002	7:35:20	S17	duet	1	20180327	1	97	29.4	0	23.8	25.4	0.9	21	0	0	1597	Waxing	128.933333333333	7.35
41	20180328_040001	5:20:29	S11	solo	1	20180328	0	94	29.1	7.5	23.3	0	2	0	0	0	1597	Full	-5.45	5.2
42	20180328_080003	8:32:33	S11	duet	1	20180328	0	94	29.1	7.5	23.3	0	2	0	0	0	1597	Full	186.616666666667	8.32
133	20180328_040001	5:37:32	S15	solo	1	20180328	0	94	29.1	7.5	23.3	0	2	0	0	0	1597	Full	11.6	5.37
149	20180328_060002	6:42:32	S16	solo	1	20180328	0	94	29.1	7.5	23.3	0	2	0	0	0	1597	Full	76.6	6.42
150	20180328_060002	7:03:56	S16	duet	1	20180328	0	94	29.1	7.5	23.3	0	2	0	0	0	1597	Full	98	7.3
171	20180328_060002	7:40:59	S17	duet	1	20180328	0	94	29.1	7.5	23.3	0	2	0	0	0	1597	Full	135.05	7.4
186	20180328_040001	5:57:12	S18	solo	1	20180328	0	94	29.1	7.5	23.3	0	2	0	0	0	1597	Full	31.2666666666667	5.57
134	20180330_060002	6:22:32	S15	solo	1	20180330	1	98	31.1	0	23.3	7.5	5.6	23	0	0	719	Full	57.55	6.22
172	20180330_040001	5:56:33	S17	solo	1	20180330	1	98	31.1	0	23.3	7.5	5.6	23	0	0	719	Full	31.5666666666667	5.56
173	20180330_060002	6:48:05	S17	duet	1	20180330	1	98	31.1	0	23.3	7.5	5.6	23	0	0	719	Full	83.1	6.48
151	20180331_060002	7:38:43	S16	duet	1	20180331	0	94	32.3	0	22.2	0	8.3	0	0	0	719	Full	134.2	7.38
152	20180331_080003	9:51:13	S16	duet	1	20180331	0	94	32.3	0	22.2	0	8.3	0	0	0	719	Full	266.7	9.51
43	20180401_060002	6:20:06	S11	duet	1	20180401	0	95	32.3	9	22.2	0	0	0	0	0	719	Full	56.05	6.2
187	20180401_060002	6:21:38	S18	solo	1	20180401	0	95	32.3	9	22.2	0	0	0	0	0	719	Full	57.5833333333333	6.21
153	20180402_080003	8:49:47	S16	duet	1	20180402	1	95	32.3	7.4	22.5	9	3.1	23	0	0	125	Full	206.216666666667	8.49
44	20180403_060002	7:06:19	S11	duet	1	20180403	1	96	32.3	130	22.2	7.4	4.3	0	0	0	125	Full	103.216666666667	7.6
135	20180403_060002	6:52:32	S15	solo	1	20180403	1	96	32.3	130	22.2	7.4	4.3	0	0	0	125	Full	89.4333333333333	6.52
154	20180403_060002	7:12:32	S16	duet	1	20180403	1	96	32.3	130	22.2	7.4	4.3	0	0	0	125	Full	109.433333333333	7.12
208	20180403_060002	6:18:46	S19	solo	1	20180403	1	96	32.3	130	22.2	7.4	4.3	0	0	0	125	Full	55.6666666666667	6.18
209	20180403_060002	7:35:31	S19	duet	1	20180403	1	96	32.3	130	22.2	7.4	4.3	0	0	0	125	Full	132.416666666667	7.35
45	20180405_060002	6:42:32	S11	duet	1	20180405	1	96	32.3	0.6	22.2	130	5.9	23	0	0	619	Waning	80.3666666666667	6.42
174	20180405_060002	7:12:22	S17	duet	1	20180405	1	96	32.3	0.6	22.2	130	5.9	23	0	0	619	Waning	110.2	7.12
210	20180405_040001	5:17:32	S19	solo	1	20180405	1	96	32.3	0.6	22.2	130	5.9	23	0	0	619	Waning	-4.63333333333333	5.17
211	20180405_060002	6:18:58	S19	solo	1	20180405	1	96	32.3	0.6	22.2	130	5.9	23	0	0	619	Waning	56.8	6.18
212	20180405_060002	7:27:55	S19	duet	1	20180405	1	96	32.3	0.6	22.2	130	5.9	23	0	0	619	Waning	125.75	7.27
46	20180406_040001	5:22:31	S11	solo	1	20180406	0	97	32.3	1.6	22.2	0.6	7.5	0	0	0	0	Waning	0.816666666666667	5.22
108	20180406_060002	7:57:32	S14	duet	1	20180406	0	97	32.3	1.6	22.2	0.6	7.5	0	0	0	0	Waning	155.833333333333	7.57
213	20180406_060002	7:21:29	S19	duet	1	20180406	0	97	32.3	1.6	22.2	0.6	7.5	0	0	0	0	Waning	119.783333333333	7.21
72	20180407_080003	8:02:32	S13	duet	1	20180407	1	98	32	0	22.2	1.6	8.2	0	0	0	0	Waning	161.3	8.2
109	20180407_080003	8:19:12	S14	duet	1	20180407	1	98	32	0	22.2	1.6	8.2	0	0	0	0	Waning	177.966666666667	8.19
110	20180407_080003	8:19:33	S14	duet	1	20180407	1	98	32	0	22.2	1.6	8.2	0	0	0	0	Waning	178.316666666667	8.19
73	20180408_060002	7:32:32	S13	duet	1	20180408	0	96	31.9	6.7	22.2	0	7.3	0	0	0	0	Waning	131.75	7.32
111	20180408_080003	8:32:38	S14	duet	1	20180408	0	96	31.9	6.7	22.2	0	7.3	0	0	0	0	Waning	191.85	8.32
175	20180408_040001	5:24:01	S17	solo	1	20180408	0	96	31.9	6.7	22.2	0	7.3	0	0	0	0	Waning	3.23333333333333	5.24
214	20180408_040001	5:39:47	S19	solo	1	20180408	0	96	31.9	6.7	22.2	0	7.3	0	0	0	0	Waning	19	5.39
74	20180409_060002	6:57:32	S13	duet	1	20180409	1	95	31.9	0	23	6.7	6.8	18	0	0	310	Waning	97.2166666666667	6.57
136	20180410_040001	5:22:31	S15	solo	1	20180410	0	96	31.9	0.2	23.5	0	5.5	0	0	0	310	Waning	2.65	5.22
47	20180411_060002	7:33:45	S11	duet	1	20180411	0	95	31.5	24.4	23.8	0.2	4.6	0	0	0	0	Waning	134.333333333333	7.33
112	20180411_080003	8:04:31	S14	duet	1	20180411	0	95	31.5	24.4	23.8	0.2	4.6	0	0	0	0	Waning	165.1	8.4
215	20180411_060002	7:30:50	S19	duet	1	20180411	0	95	31.5	24.4	23.8	0.2	4.6	0	0	0	0	Waning	131.416666666667	7.3
113	20180412_060002	6:49:32	S14	duet	1	20180412	1	95	30.1	10.1	23.5	24.4	2.2	18	0	0	690	New	90.55	6.49
114	20180412_080003	8:30:14	S14	duet	1	20180412	1	95	30.1	10.1	23.5	24.4	2.2	18	0	0	690	New	191.25	8.3
48	20180413_060002	7:38:40	S11	duet	1	20180413	0	95	31.9	0.7	23.5	10.1	5.4	0	0	0	0	New	140.133333333333	7.38
75	20180413_080003	8:24:54	S13	duet	1	20180413	0	95	31.9	0.7	23.5	10.1	5.4	0	0	0	0	New	186.366666666667	8.24
115	20180413_080003	8:02:25	S14	duet	1	20180413	0	95	31.9	0.7	23.5	10.1	5.4	0	0	0	0	New	163.883333333333	8.2
76	20180414_060002	7:15:08	S13	duet	1	20180414	1	95	32.8	0	23.8	0.7	6.4	0	0	0	0	New	117.033333333333	7.15
216	20180415_040001	5:37:31	S19	solo	1	20180415	0	96	32.9	0	23.8	0	8.4	0	0	0	0	New	19.85	5.37
217	20180415_060002	7:17:32	S19	duet	1	20180415	0	96	32.9	0	23.8	0	8.4	0	0	0	0	New	119.866666666667	7.17
116	20180417_060002	7:35:26	S14	duet	1	20180417	0	98	33.2	17.2	22.8	0	7.1	0	0	0	0	New	138.6	7.35
117	20180417_080003	8:02:02	S14	duet	1	20180417	0	98	33.2	17.2	22.8	0	7.1	0	0	0	0	New	165.2	8.2
118	20180422_060002	6:57:32	S14	solo	1	20180422	1	96	31.6	0.7	23.5	17.2	4.9	0	0	0	0	Waxing	102.683333333333	6.57
119	20180422_060002	7:51:54	S14	duet	1	20180422	1	96	31.6	0.7	23.5	17.2	4.9	0	0	0	0	Waxing	157.05	7.51
218	20180423_040001	5:22:31	S19	solo	1	20180423	1	98	32	8.6	23.9	0.7	6.4	0	0	0	0	Waxing	8.05	5.22
219	20180423_060002	7:20:33	S19	duet	1	20180423	1	98	32	8.6	23.9	0.7	6.4	0	0	0	0	Waxing	126.083333333333	7.2
1	20180425_060002	6:53:23	S10	duet	1	20180425	1	96	31.5	0	25	8.6	3.4	0	0	0	0	Waxing	99.6333333333333	6.53
220	20180426_040001	5:37:31	S19	solo	1	20180426	0	98	32	2.1	24.5	0	7	0	0	0	0	Waxing	24.1166666666667	5.37
221	20180426_060002	6:52:32	S19	duet	1	20180426	0	98	32	2.1	24.5	0	7	0	0	0	0	Waxing	99.1333333333333	6.52
222	20180427_060002	7:12:32	S19	duet	1	20180427	1	97	31.9	0	25	2.1	4.5	0	0	0	0	Full	119.483333333333	7.12
2	20180428_040001	5:27:35	S10	solo	1	20180428	0	96	32.3	25.4	24.5	0	5	0	0	0	0	Full	14.8666666666667	5.27
223	20180428_040001	5:42:31	S19	solo	1	20180428	0	96	32.3	25.4	24.5	0	5	0	0	0	0	Full	29.8	5.42
224	20180501_040001	5:42:31	S19	solo	1	20180501	1	94	32.4	0.7	23.9	25.4	7.8	0	0	0	0	Full	30.7333333333333	5.42
225	20180501_060002	7:17:32	S19	duet	1	20180501	1	94	32.4	0.7	23.9	25.4	7.8	0	0	0	0	Full	125.75	7.17
226	20180505_040001	5:12:31	S19	solo	1	20180505	0	94	32	0.9	23.9	0.7	3.9	0	0	0	0	Waning	1.85	5.12
227	20180505_060002	7:22:32	S19	duet	1	20180505	0	94	32	0.9	23.9	0.7	3.9	0	0	0	0	Waning	131.866666666667	7.22
228	20180512_040001	5:32:31	S19	solo	1	20180512	0	94	32.8	9.2	23.3	0.9	5.5	0	0	0	0	New	23.4	5.32
229	20180513_080003	9:01:16	S19	duet	1	20180513	0	96	32.9	69.4	23.8	9.2	6.7	0	0	0	0	New	232.333333333333	9.1
230	20180515_060002	6:49:57	S19	duet	1	20180515	1	96	33.9	0	23.6	69.4	7.6	0	0	0	0	New	101.333333333333	6.49
231	20180515_080003	9:32:33	S19	solo	1	20180515	1	96	33.9	0	23.6	69.4	7.6	0	0	0	0	New	263.933333333333	9.32
232	20180516_040001	5:02:31	S19	solo	1	20180516	0	92	32	0.5	24.1	0	5.5	0	0	0	0	New	-5.95	5.2
233	20180518_040001	5:27:31	S19	solo	1	20180518	0	93	32.8	41.7	24.5	0.5	5.4	0	0	0	0	New	19.3	5.27
234	20180518_060002	7:42:32	S19	duet	1	20180518	0	93	32.8	41.7	24.5	0.5	5.4	0	0	0	0	New	154.316666666667	7.42
235	20180518_080003	8:56:16	S19	duet	1	20180518	0	93	32.8	41.7	24.5	0.5	5.4	0	0	0	0	New	228.05	8.56
3	20180619_060002	7:15:58	S10	duet	1	20180619	0	94	32.4	1.4	24.1	41.7	5.7	0	0	0	0	Waxing	126.116666666667	7.15
4	20180619_060002	7:28:29	S10	duet	1	20180619	0	94	32.4	1.4	24.1	41.7	5.7	0	0	0	0	Waxing	138.633333333333	7.28
5	20180620_080003	8:18:33	S10	duet	1	20180620	0	94	33.3	0	23.1	1.4	8.1	0	0	0	0	Waxing	188.5	8.18
6	20180620_080003	9:32:19	S10	duet	1	20180620	0	94	33.3	0	23.1	1.4	8.1	0	0	0	0	Waxing	262.266666666667	9.32
7	20180621_060002	6:17:36	S10	duet	1	20180621	0	92	34.3	39.7	22.6	0	6.4	0	0	0	0	Waxing	67.3666666666667	6.17
8	20180622_080003	8:42:33	S10	duet	1	20180622	1	91	31.9	0	23.5	39.7	0.8	0	0	0	0	Waxing	212.1	8.42
9	20180624_040001	5:30:37	S10	solo	1	20180624	1	96	33.3	3.1	22.8	0	7	0	0	0	0	Waxing	19.75	5.3
10	20180624_060002	7:08:15	S10	duet	1	20180624	1	96	33.3	3.1	22.8	0	7	0	0	0	0	Waxing	117.383333333333	7.8
236	20180624_060002	7:02:32	S19	duet	1	20180624	1	96	33.3	3.1	22.8	0	7	0	0	0	0	Waxing	111.666666666667	7.2
11	20180627_040001	5:17:32	S10	solo	1	20180627	1	93	32.4	0.4	22.4	3.1	6.7	0	0	0	0	Full	6	5.17
12	20180627_060002	6:15:32	S10	duet	1	20180627	1	93	32.4	0.4	22.4	3.1	6.7	0	0	0	0	Full	64	6.15
13	20180629_060002	7:32:33	S10	duet	1	20180629	0	85	32.4	0	22.6	0.4	4.2	0	0	0	0	Full	140.566666666667	7.32
14	20180701_040001	5:22:31	S10	solo	1	20180701	0	97	30.4	5.4	25	0	3.3	0	0	0	0	Full	10.0666666666667	5.22
15	20180701_080003	8:53:04	S10	duet	1	20180701	0	97	30.4	5.4	25	0	3.3	0	0	0	0	Full	220.616666666667	8.53
