# Supplementary material for: Gibbons aren’t singing in the rain: presence and amount of rainfall influences ape calling behavior in Sabah, Malaysia
Source: Sci Rep. 2020 Jan 28;10:1282. doi: 10.1038/s41598-020-57976-x (PMC6987162; doi:10.1038/s41598-020-57976-x)
Supplement: Supplementary file 5 — Supporting Information. [file 41598_2020_57976_MOESM5_ESM.csv]

	Name	Date	Time	latitude	longitude	elevation	Comments	Gain..40.db	Sampling..16.khz
1	S10			4.57101	117.48348	279		NA	NA
2	S11	13-Feb	3:07:00 PM	4.57501	117.48442	210	sangat susah sampai	NA	NA
3	S12	13-Feb	10:35:00 PM	4.57905	117.48509	227	di belekang makmal baru	NA	NA
4	S13	13-Feb	11:42:00 AM	4.58312	117.4854	158	dekat sungai	NA	NA
5	S14	12-Feb		4.57508	117.48037	153	dekat trail ke perut	NA	NA
6	S15	12-Feb	9:40:00 AM	4.57929	117.48097	191	dekat jambatan besar	NA	NA
7	S16	12-Feb	4:00:00 PM	4.58337	117.48137	188	di coffin trail	NA	NA
8	S17	12-Feb	12:00:00 PM	4.58341	117.47726	280		NA	NA
9	S18	12-Feb	10:30:00 AM	4.57933	117.47696	234		NA	NA
10	S19	12-Feb	2:00:00 PM	4.57536	117.47632	207		NA	NA
11	S20	13-Feb	1:00:00 PM	4.57932	117.47285	244	icut trail ke rhino ridge	NA	NA
